# Supplementary material for: The phase transition of rubidium hydrogen carbonate, RbHCO3
Source: Acta Crystallogr E Crystallogr Commun. 2017 Jun 7;73(Pt 7):975–9. doi: 10.1107/S2056989017008271 (PMC5499272; doi:10.1107/S2056989017008271)
Supplement: Supplementary file 1 [file e-73-00975-sup1.cif]

##############################################################################
#                                                                            #
# This CIF contains the data in a paper accepted for publication in          #
# Acta Crystallographica Section E. It conforms to the requirements of       #
# Notes for Authors for Acta Crystallographica Section E, and has been       #
# peer reviewed under the auspices of the IUCr Commission on Journals.       #
#                                                                            #
# Full details of the Crystallographic Information File format               #
# are given in the paper "The Crystallographic Information File (CIF):       #
# a New Standard Archive File for Crystallography" by S. R. Hall, F. H.      #
# Allen and I. D. Brown [Acta Cryst. (1991), A47, 655-685].                  #
#                                                                            #
# The current version of the core CIF dictionary is obtainable from          #
# ftp://ftp.iucr.org/pub/cif_core.dic.                                       #
#                                                                            #
# Software is freely available for graphical display of the structure(s)     #
# in this CIF. For information consult the CIF software page                 #
# http://www.iucr.org/resources/cif/software.                                #
#                                                                            #
# This file may be used for bona fide research purposes within the           #
# scientific community so long as proper attribution is given to the journal # 
# article from which it was obtained.                                        #
#                                                                            #
##############################################################################
data_HT_RbHCO3
_audit_creation_method     'Jana2006 Version : 26/04/2017'
_chemical_name_systematic     ?
_chemical_name_common     ?
_chemical_formula_moiety     'C H O3 Rb'
_chemical_formula_sum     'C H O3 Rb'
_chemical_formula_structural     ?
_chemical_formula_analytical     ?
_chemical_formula_iupac     'Rb H C O3'
_chemical_formula_weight     146.5
_chemical_melting_point     ?
_symmetry_cell_setting     monoclinic
_symmetry_space_group_name_H-M     'C 1 2/m 1'
_symmetry_space_group_name_Hall     '-C 2y'
loop_
    _space_group_symop_id
    _space_group_symop_operation_xyz
    1 x,y,z
    2 -x,y,-z
    3 -x,-y,-z
    4 x,-y,z
    5 x+1/2,y+1/2,z
    6 -x+1/2,y+1/2,-z
    7 -x+1/2,-y+1/2,-z
    8 x+1/2,-y+1/2,z
_cell_length_a     14.807(3)
_cell_length_b     5.8216(12)
_cell_length_c     4.0217(9)
_cell_angle_alpha     90
_cell_angle_beta     104.321(5)
_cell_angle_gamma     90
_cell_volume     335.91(12)
_cell_formula_units_Z     4
_cell_measurement_reflns_used     1945
_cell_measurement_theta_min     2.81
_cell_measurement_theta_max     32.57
_cell_measurement_temperature     270
_cell_special_details     ?
_exptl_crystal_description     rod
_exptl_crystal_colour     colourless
_exptl_crystal_size_max     0.43
_exptl_crystal_size_mid     0.18
_exptl_crystal_size_min     0.09
_exptl_crystal_size_rad     ?
_exptl_crystal_density_diffrn     2.8965
_exptl_crystal_density_meas     ?
_exptl_crystal_density_method     ?
_exptl_crystal_F_000     272
loop_
    _exptl_crystal_face_index_h
    _exptl_crystal_face_index_k
    _exptl_crystal_face_index_l
    _exptl_crystal_face_perp_dist
    ? ? ? ?
_exptl_absorpt_coefficient_mu     14.539
_exptl_absorpt_correction_type     multi-scan
_exptl_absorpt_process_details
;
(SADABS; Bruker, 2016)
;
_exptl_absorpt_correction_T_min     0.05
_exptl_absorpt_correction_T_max     0.27
_exptl_special_details     ?
_diffrn_ambient_temperature     270
_diffrn_radiation_type     'Mo K\a'
_diffrn_radiation_wavelength     0.71073
_diffrn_radiation_source     'X-ray tube'
_diffrn_radiation_monochromator     ?
_diffrn_measurement_device_type     'Bruker KAPPA APEXII CCD'
_diffrn_measurement_device     'four-circle diffractometer'
_diffrn_measurement_method     '\w- and \f-scans'
_diffrn_detector_area_resol_mean     ?
_diffrn_reflns_number     3067
_diffrn_reflns_av_R_equivalents     0.0505
_diffrn_reflns_theta_min     2.84
_diffrn_reflns_theta_max     32.97
_diffrn_reflns_theta_full     32.96
_diffrn_measured_fraction_theta_max     0.98
_diffrn_measured_fraction_theta_full     0.98
_diffrn_reflns_limit_h_min     -22
_diffrn_reflns_limit_h_max     20
_diffrn_reflns_limit_k_min     -8
_diffrn_reflns_limit_k_max     8
_diffrn_reflns_limit_l_min     -6
_diffrn_reflns_limit_l_max     6
_diffrn_reflns_reduction_process     ?
_diffrn_standards_number     ?
_diffrn_standards_interval_count     ?
_diffrn_standards_interval_time     ?
_diffrn_standards_decay_%     ?
loop_
    _diffrn_standard_refln_index_h
    _diffrn_standard_refln_index_k
    _diffrn_standard_refln_index_l
    ? ? ?
loop_
    _refln_index_h
    _refln_index_k
    _refln_index_l
    _refln_observed_status
    _refln_F_squared_meas
    _refln_F_squared_calc
    2 0 0 o 1691.28 1656.24
    4 0 0 o 10113.10 10963.60
    6 0 0 o 4907.93 5001.47
    8 0 0 o 2306.09 2281.79
    10 0 0 o 1092.03 1235.91
    12 0 0 o 2761.00 2931.23
    14 0 0 < -23.85 0.11
    16 0 0 o 272.39 302.54
    18 0 0 o 165.35 166.24
    20 0 0 < -6.71 5.92
    1 1 0 o 562.13 574.64
    3 1 0 o 7760.21 8064.04
    5 1 0 o 1375.70 1499.56
    7 1 0 o 5349.41 5357.25
    9 1 0 o 4258.19 4463.80
    11 1 0 < 11.37 9.34
    13 1 0 o 1761.50 1797.19
    15 1 0 o 977.07 1006.51
    17 1 0 < -9.98 26.96
    19 1 0 o 358.76 368.79
    21 1 0 < 67.95 67.97
    0 2 0 o 12117.10 13301.10
    2 2 0 o 6883.60 6743.69
    4 2 0 o 3925.03 4069.42
    6 2 0 o 12230.80 12800.50
    8 2 0 o 84.91 90.12
    10 2 0 o 1196.42 1265.90
    12 2 0 o 872.18 892.73
    14 2 0 o 197.02 205.86
    16 2 0 o 317.99 322.44
    18 2 0 o 415.00 331.75
    20 2 0 < 62.94 16.25
    1 3 0 o 4055.58 4016.34
    3 3 0 o 4196.77 4114.95
    5 3 0 o 39.21 42.09
    7 3 0 o 873.00 933.69
    9 3 0 o 3790.01 3836.25
    11 3 0 o 72.44 61.52
    13 3 0 o 2228.33 2219.89
    15 3 0 o 573.72 475.10
    17 3 0 o 66.59 46.57
    19 3 0 o 197.56 135.84
    0 4 0 o 8876.25 9153.91
    2 4 0 o 1385.26 1387.36
    4 4 0 o 2528.88 2435.47
    6 4 0 o 3949.02 3806.09
    8 4 0 o 287.56 275.84
    10 4 0 o 825.90 752.40
    12 4 0 o 972.94 904.30
    14 4 0 o 51.59 26.81
    16 4 0 o 192.27 178.03
    18 4 0 o 281.30 154.72
    1 5 0 o 109.70 113.14
    3 5 0 o 2509.82 2529.89
    5 5 0 o 752.39 755.69
    7 5 0 o 2031.70 1984.32
    9 5 0 o 1412.46 1339.75
    11 5 0 < 13.61 8.11
    13 5 0 o 487.76 444.68
    15 5 0 o 424.00 460.41
    17 5 0 < 35.38 6.84
    0 6 0 o 3919.41 4049.70
    2 6 0 o 393.76 358.35
    4 6 0 o 1125.42 1109.97
    6 6 0 o 1243.72 1186.72
    8 6 0 o 158.47 153.00
    10 6 0 o 367.46 312.98
    12 6 0 o 574.82 519.73
    14 6 0 < 36.40 2.38
    16 6 0 o 83.18 88.71
    1 7 0 o 369.96 398.73
    3 7 0 o 833.15 852.31
    5 7 0 o 68.67 66.53
    7 7 0 o 281.02 243.83
    9 7 0 o 787.21 735.36
    11 7 0 < 26.60 9.24
    13 7 0 o 400.57 399.10
    0 8 0 o 653.79 617.57
    2 8 0 o 303.58 279.14
    4 8 0 o 281.71 247.88
    6 8 0 o 904.33 823.21
    8 8 0 < 9.54 1.15
    -22 0 1 < 27.06 12.26
    -20 0 1 o 118.56 118.07
    -18 0 1 o 428.91 397.58
    -16 0 1 < 56.53 32.63
    -14 0 1 o 937.58 755.28
    -12 0 1 o 582.84 816.44
    -10 0 1 < 26.46 67.51
    -6 0 1 o 860.43 838.25
    -4 0 1 o 17997.80 17993.30
    -2 0 1 o 3307.61 3331.14
    0 0 1 o 86.39 85.27
    2 0 1 o 3806.42 3755.80
    4 0 1 o 19659.00 19318.60
    6 0 1 o 29.12 8.23
    8 0 1 o 6891.10 6771.78
    10 0 1 o 1936.52 2063.82
    12 0 1 < 18.38 33.88
    14 0 1 o 1078.30 1116.83
    16 0 1 o 727.34 742.14
    18 0 1 < 46.90 80.32
    20 0 1 < 79.88 113.11
    -21 1 1 o 119.65 108.96
    -19 1 1 < 59.57 40.02
    -17 1 1 o 808.98 734.08
    -15 1 1 o 535.53 604.10
    -13 1 1 o 477.02 427.74
    -11 1 1 o 3828.43 3950.73
    -9 1 1 o 1504.24 1482.02
    -7 1 1 o 578.73 714.89
    -5 1 1 o 10121.50 9795.78
    -3 1 1 o 9597.17 9414.97
    -1 1 1 o 4929.94 4754.03
    1 1 1 o 15905.40 15993.70
    3 1 1 o 173.35 161.17
    5 1 1 o 3271.77 3350.33
    7 1 1 o 2640.77 2639.99
    9 1 1 < 7.28 10.28
    11 1 1 o 1725.92 1769.76
    13 1 1 o 486.28 433.95
    15 1 1 o 75.77 101.01
    17 1 1 o 354.11 329.00
    19 1 1 o 149.85 110.76
    -20 2 1 o 131.49 71.84
    -18 2 1 o 168.96 179.52
    -16 2 1 < 41.05 36.59
    -14 2 1 o 1124.74 1121.40
    -12 2 1 o 1204.02 1212.88
    -10 2 1 o 1260.88 1274.94
    -8 2 1 o 3126.45 3312.23
    -6 2 1 o 270.08 285.73
    -4 2 1 o 2505.45 2532.25
    -2 2 1 o 13565.90 13280.20
    0 2 1 o 14.87 12.73
    2 2 1 o 10694.40 10236.90
    4 2 1 o 4051.61 4132.51
    6 2 1 o 312.03 319.69
    8 2 1 o 2815.50 2792.57
    10 2 1 o 4519.03 4513.92
    12 2 1 o 48.47 38.29
    14 2 1 o 1314.14 1306.32
    16 2 1 o 228.89 203.75
    18 2 1 < -1.94 5.14
    20 2 1 < 49.65 86.58
    -21 3 1 < 103.23 130.64
    -19 3 1 < -3.35 21.95
    -17 3 1 o 761.75 812.70
    -15 3 1 o 173.23 181.39
    -13 3 1 o 244.99 252.27
    -11 3 1 o 1529.38 1578.96
    -9 3 1 o 2285.66 2391.86
    -7 3 1 o 851.69 899.48
    -5 3 1 o 8591.78 8894.88
    -3 3 1 o 714.99 747.61
    -1 3 1 o 935.64 965.29
    1 3 1 o 6478.98 6212.56
    3 3 1 o 1821.89 1721.49
    5 3 1 o 4706.72 4664.27
    7 3 1 o 2196.38 2176.97
    9 3 1 o 397.02 355.01
    11 3 1 o 621.48 551.09
    13 3 1 o 444.83 360.85
    15 3 1 < 2.35 4.08
    17 3 1 o 527.91 462.25
    19 3 1 < 62.60 57.21
    -20 4 1 < 30.37 50.80
    -18 4 1 o 140.15 163.02
    -16 4 1 < -11.57 0.79
    -14 4 1 o 558.14 577.42
    -12 4 1 o 551.91 563.41
    -10 4 1 o 280.66 284.45
    -8 4 1 o 2790.96 2804.98
    -6 4 1 o 350.18 355.22
    -4 4 1 o 2478.07 2601.66
    -2 4 1 o 3679.12 3774.33
    0 4 1 o 64.88 63.73
    2 4 1 o 2766.99 2706.89
    4 4 1 o 3885.08 3962.12
    6 4 1 o 63.90 57.43
    8 4 1 o 2199.61 2099.76
    10 4 1 o 1762.92 1682.71
    12 4 1 < 4.81 0.88
    14 4 1 o 790.74 715.58
    16 4 1 o 298.22 231.91
    18 4 1 < 33.27 20.92
    -17 5 1 o 191.21 213.01
    -15 5 1 o 299.97 302.27
    -13 5 1 o 160.06 148.17
    -11 5 1 o 1554.88 1532.35
    -9 5 1 o 255.51 227.42
    -7 5 1 o 200.07 204.15
    -5 5 1 o 1960.76 2049.99
    -3 5 1 o 2099.69 2178.56
    -1 5 1 o 1647.04 1689.07
    1 5 1 o 4097.17 4074.48
    3 5 1 < 17.16 7.98
    5 5 1 o 925.06 857.73
    7 5 1 o 1058.23 954.31
    9 5 1 < -1.00 11.09
    11 5 1 o 976.57 906.54
    13 5 1 o 172.84 165.02
    15 5 1 < 57.99 64.55
    -16 6 1 < 2.35 2.84
    -14 6 1 o 227.89 223.05
    -12 6 1 o 286.58 254.32
    -10 6 1 o 90.34 70.99
    -8 6 1 o 1543.65 1502.93
    -6 6 1 o 224.42 184.80
    -4 6 1 o 1256.55 1298.12
    -2 6 1 o 1162.95 1196.80
    0 6 1 o 72.46 55.39
    2 6 1 o 854.12 788.48
    4 6 1 o 2052.92 1966.59
    6 6 1 < 29.79 16.03
    8 6 1 o 1121.37 1030.10
    10 6 1 o 650.67 568.44
    12 6 1 < 16.58 0.67
    14 6 1 o 330.09 294.92
    -13 7 1 o 68.27 58.17
    -11 7 1 o 347.67 310.11
    -9 7 1 o 339.39 308.56
    -7 7 1 o 138.41 135.39
    -5 7 1 o 1225.26 1221.31
    -3 7 1 o 190.64 198.00
    -1 7 1 o 349.44 332.99
    1 7 1 o 1108.58 1144.49
    3 7 1 o 122.49 125.68
    5 7 1 o 841.01 780.38
    7 7 1 o 413.34 432.70
    9 7 1 < 46.00 40.42
    11 7 1 o 158.03 144.84
    -8 8 1 o 296.60 295.60
    -6 8 1 o 65.04 48.11
    -4 8 1 o 176.43 142.73
    -2 8 1 o 886.95 830.93
    0 8 1 < 36.78 11.62
    2 8 1 o 542.35 539.64
    4 8 1 o 227.09 252.26
    6 8 1 < 43.30 31.65
    8 8 1 o 275.59 188.33
    -22 0 2 o 248.73 152.38
    -20 0 2 < 107.42 122.29
    -18 0 2 < 44.10 23.82
    -16 0 2 o 1157.05 992.34
    -10 0 2 o 2140.34 1947.43
    -8 0 2 o 106.12 102.55
    -6 0 2 o 181.68 169.75
    -4 0 2 o 7488.71 7213.22
    -2 0 2 o 738.90 712.00
    0 0 2 o 11561.90 11116.60
    2 0 2 o 2552.69 2515.15
    4 0 2 o 791.54 665.87
    6 0 2 o 3078.26 3102.86
    8 0 2 o 2470.25 2444.19
    10 0 2 o 568.34 562.01
    12 0 2 o 2111.99 2098.50
    14 0 2 < 56.02 80.96
    16 0 2 < -5.81 47.03
    18 0 2 < 75.37 191.31
    -21 1 2 < 34.08 11.56
    -19 1 2 o 201.83 182.53
    -17 1 2 o 102.53 92.51
    -15 1 2 o 225.88 204.60
    -11 1 2 o 593.12 608.75
    -9 1 2 o 2430.44 2447.24
    -7 1 2 o 8385.64 8614.42
    -5 1 2 o 31.87 28.26
    -3 1 2 o 7526.95 7240.18
    -1 1 2 o 7016.86 6616.00
    1 1 2 o 326.55 276.24
    3 1 2 o 4620.63 4469.40
    5 1 2 o 4496.23 4327.46
    7 1 2 o 21.11 12.88
    9 1 2 o 1644.24 1585.42
    11 1 2 o 786.87 797.88
    13 1 2 < 7.26 44.61
    15 1 2 o 475.02 580.17
    17 1 2 < -26.20 31.57
    -20 2 2 o 193.55 215.12
    -18 2 2 o 99.88 101.16
    -16 2 2 o 845.00 827.41
    -14 2 2 o 163.74 169.73
    -12 2 2 o 228.35 210.13
    -10 2 2 o 2015.08 2107.58
    -8 2 2 o 838.28 810.69
    -6 2 2 o 2534.05 2483.09
    -4 2 2 o 2840.35 2840.14
    -2 2 2 o 28.84 22.54
    0 2 2 o 2368.00 2265.67
    2 2 2 o 5882.30 5759.73
    4 2 2 o 280.22 250.27
    6 2 2 o 6058.87 6075.67
    8 2 2 o 592.38 574.96
    10 2 2 o 355.79 402.16
    12 2 2 o 785.77 893.79
    14 2 2 o 360.76 392.90
    16 2 2 < 30.67 88.27
    18 2 2 o 307.26 284.27
    -21 3 2 < -14.63 20.85
    -19 3 2 < 64.88 63.94
    -17 3 2 o 119.65 121.36
    -15 3 2 o 89.30 84.88
    -13 3 2 o 1723.53 1685.98
    -11 3 2 o 157.25 164.49
    -9 3 2 o 1676.91 1823.29
    -7 3 2 o 3085.38 3068.33
    -5 3 2 o 604.92 617.93
    -3 3 2 o 4471.62 4554.43
    -1 3 2 o 6869.75 6874.34
    1 3 2 o 202.69 167.17
    3 3 2 o 2293.10 2216.83
    5 3 2 o 1664.76 1682.86
    7 3 2 o 187.22 180.19
    9 3 2 o 1641.59 1698.16
    11 3 2 o 809.16 820.98
    13 3 2 o 205.38 212.11
    15 3 2 o 245.85 252.35
    17 3 2 < -66.75 16.69
    -20 4 2 < 60.27 96.55
    -18 4 2 < 11.77 37.26
    -16 4 2 o 546.29 502.22
    -14 4 2 o 183.19 190.59
    -12 4 2 o 324.40 309.60
    -10 4 2 o 1154.73 1155.09
    -8 4 2 o 171.70 191.84
    -6 4 2 o 638.32 688.59
    -4 4 2 o 2269.87 2313.06
    -2 4 2 o 102.25 114.88
    0 4 2 o 2600.28 2595.76
    2 4 2 o 2216.73 2239.11
    4 4 2 o 175.53 161.15
    6 4 2 o 2405.45 2383.03
    8 4 2 o 721.92 715.59
    10 4 2 o 244.32 255.84
    12 4 2 o 794.95 762.84
    14 4 2 o 104.83 118.78
    16 4 2 < -2.75 35.73
    -17 5 2 < 14.37 30.07
    -15 5 2 o 77.91 90.52
    -13 5 2 o 406.46 410.66
    -11 5 2 o 340.82 331.59
    -9 5 2 o 663.23 688.25
    -7 5 2 o 2835.54 3053.70
    -5 5 2 < -5.37 4.87
    -3 5 2 o 1822.71 1906.73
    -1 5 2 o 1306.93 1348.64
    1 5 2 o 156.35 165.85
    3 5 2 o 1629.22 1598.14
    5 5 2 o 1598.03 1630.18
    7 5 2 o 72.02 75.19
    9 5 2 o 495.94 506.53
    11 5 2 o 270.60 264.15
    13 5 2 < -37.12 3.14
    -16 6 2 o 238.51 253.23
    -14 6 2 o 110.22 100.88
    -12 6 2 o 204.68 212.21
    -10 6 2 o 471.97 455.41
    -8 6 2 o 45.10 54.80
    -6 6 2 o 165.07 201.82
    -4 6 2 o 1137.51 1230.21
    -2 6 2 o 53.58 75.51
    0 6 2 o 1380.75 1416.66
    2 6 2 o 824.33 836.27
    4 6 2 o 51.23 66.29
    6 6 2 o 902.45 851.92
    8 6 2 o 414.08 428.50
    10 6 2 o 116.84 114.45
    12 6 2 o 430.96 418.15
    -13 7 2 o 340.84 323.46
    -11 7 2 o 60.19 59.50
    -9 7 2 o 298.72 325.81
    -7 7 2 o 685.86 659.62
    -5 7 2 o 83.79 54.22
    -3 7 2 o 754.06 724.13
    -1 7 2 o 977.89 946.79
    1 7 2 < 14.85 12.10
    3 7 2 o 496.04 458.52
    5 7 2 o 385.76 348.20
    7 7 2 < 32.47 13.71
    9 7 2 o 336.11 345.04
    -8 8 2 o 85.61 65.17
    -6 8 2 o 241.98 245.37
    -4 8 2 o 271.42 262.37
    -2 8 2 < 31.27 4.82
    0 8 2 o 174.57 182.22
    2 8 2 o 567.78 556.21
    4 8 2 < 22.81 10.43
    -20 0 3 < 74.37 89.56
    -14 0 3 o 257.75 232.07
    -12 0 3 o 1893.03 1603.12
    -10 0 3 o 699.70 636.24
    -8 0 3 o 3186.56 3087.48
    -6 0 3 o 3819.31 3729.19
    -4 0 3 o 169.66 170.68
    -2 0 3 o 1953.24 1863.73
    0 0 3 o 2288.85 2258.36
    2 0 3 o 34.08 32.80
    4 0 3 o 3394.55 3413.68
    6 0 3 o 370.18 317.30
    8 0 3 o 447.76 451.60
    10 0 3 o 648.64 582.49
    12 0 3 o 255.95 249.56
    14 0 3 o 168.15 235.65
    16 0 3 o 275.19 470.20
    -21 1 3 < 109.62 102.69
    -19 1 3 < 29.06 76.34
    -13 1 3 < 6.01 5.69
    -11 1 3 o 1247.05 1201.56
    -9 1 3 o 1066.59 1047.09
    -7 1 3 < 11.02 6.55
    -5 1 3 o 2600.92 2593.20
    -3 1 3 o 3499.88 3435.00
    -1 1 3 o 203.53 213.72
    1 1 3 o 5268.91 5054.79
    3 1 3 o 2111.87 2047.69
    5 1 3 o 348.27 312.05
    7 1 3 o 2812.63 2786.07
    9 1 3 o 623.49 599.34
    11 1 3 o 340.40 334.18
    13 1 3 o 386.08 432.40
    15 1 3 < -21.31 34.39
    -20 2 3 < 60.84 51.35
    -18 2 3 o 209.24 197.33
    -16 2 3 < 71.16 126.58
    -14 2 3 o 340.02 379.80
    -12 2 3 o 1641.09 1568.21
    -10 2 3 o 79.82 75.02
    -8 2 3 o 1242.88 1247.31
    -6 2 3 o 3069.72 3102.53
    -4 2 3 o 62.18 59.38
    -2 2 3 o 4228.94 4125.42
    0 2 3 o 1364.75 1310.83
    2 2 3 o 462.85 425.35
    4 2 3 o 1048.03 1034.87
    6 2 3 o 689.03 675.93
    8 2 3 o 168.84 153.75
    10 2 3 o 1328.47 1281.66
    12 2 3 < -4.17 47.04
    14 2 3 < 64.66 247.98
    -19 3 3 < 48.91 54.82
    -17 3 3 o 151.02 168.15
    -15 3 3 o 321.82 337.94
    -13 3 3 < 23.41 13.29
    -11 3 3 o 559.08 576.58
    -9 3 3 o 1459.42 1436.29
    -7 3 3 o 74.87 61.64
    -5 3 3 o 2169.32 2267.41
    -3 3 3 o 1115.80 1124.63
    -1 3 3 < 2.49 1.65
    1 3 3 o 3102.60 3088.66
    3 3 3 o 2531.75 2553.48
    5 3 3 o 669.13 665.26
    7 3 3 o 1898.66 1940.01
    9 3 3 o 148.77 162.96
    11 3 3 < 4.41 66.93
    13 3 3 o 242.92 388.22
    -18 4 3 o 96.01 146.24
    -16 4 3 < 26.72 39.60
    -14 4 3 o 170.42 173.49
    -12 4 3 o 824.91 853.59
    -10 4 3 o 121.95 140.80
    -8 4 3 o 1057.37 1082.26
    -6 4 3 o 1756.64 1837.90
    -4 4 3 < -2.97 6.94
    -2 4 3 o 1628.54 1705.48
    0 4 3 o 925.06 914.40
    2 4 3 o 108.42 107.38
    4 4 3 o 1076.73 1132.87
    6 4 3 o 281.51 297.03
    8 4 3 o 135.20 148.92
    10 4 3 o 541.44 536.34
    12 4 3 < 59.67 78.29
    -17 5 3 < 21.15 40.36
    -15 5 3 o 302.31 354.55
    -13 5 3 < 2.61 1.61
    -11 5 3 o 509.37 545.40
    -9 5 3 o 265.43 285.05
    -7 5 3 < -5.61 1.52
    -5 5 3 o 736.08 741.13
    -3 5 3 o 1425.05 1535.65
    -1 5 3 o 94.77 110.20
    1 5 3 o 1716.32 1781.82
    3 5 3 o 475.48 500.97
    5 5 3 < 36.30 50.85
    7 5 3 o 1038.01 1051.23
    9 5 3 o 235.86 307.18
    11 5 3 o 166.95 223.79
    -14 6 3 < 60.74 56.35
    -12 6 3 o 352.90 391.19
    -10 6 3 o 97.98 93.03
    -8 6 3 o 564.88 607.55
    -6 6 3 o 728.74 775.74
    -4 6 3 < -6.37 19.07
    -2 6 3 o 606.41 628.59
    0 6 3 o 442.50 463.22
    2 6 3 < 26.88 32.10
    4 6 3 o 624.53 662.93
    6 6 3 o 84.49 109.28
    8 6 3 o 68.19 81.90
    -11 7 3 o 176.57 131.73
    -9 7 3 o 262.00 257.94
    -7 7 3 < -21.77 3.48
    -5 7 3 o 371.79 404.99
    -3 7 3 o 213.49 281.38
    -1 7 3 < -11.23 0.97
    1 7 3 o 540.00 588.31
    3 7 3 o 512.72 457.21
    5 7 3 o 108.36 114.68
    -16 0 4 o 487.24 351.34
    -14 0 4 o 763.02 629.79
    -12 0 4 o 84.19 95.44
    -10 0 4 o 1180.50 1085.04
    -8 0 4 o 706.89 701.07
    -6 0 4 < 7.42 5.37
    -4 0 4 o 2402.30 2399.18
    -2 0 4 o 1427.33 1371.05
    0 0 4 o 475.42 397.52
    2 0 4 o 1464.21 1419.56
    4 0 4 o 589.95 569.35
    6 0 4 o 165.95 171.90
    8 0 4 o 1175.23 1184.16
    10 0 4 < -12.03 8.00
    12 0 4 o 227.09 282.94
    -15 1 4 < 1.70 13.76
    -13 1 4 o 343.12 240.82
    -11 1 4 o 865.74 770.64
    -9 1 4 < 12.73 0.55
    -7 1 4 o 1609.82 1609.63
    -5 1 4 o 784.26 787.49
    -3 1 4 o 385.08 379.07
    -1 1 4 o 2112.09 2033.67
    1 1 4 o 429.77 408.17
    3 1 4 o 780.61 752.43
    5 1 4 o 1408.99 1324.41
    7 1 4 o 86.31 65.74
    9 1 4 o 272.83 262.38
    11 1 4 o 414.08 510.99
    -18 2 4 < -21.85 2.40
    -16 2 4 o 459.58 274.26
    -14 2 4 o 430.42 374.65
    -12 2 4 < 3.71 3.74
    -10 2 4 o 1211.37 1164.54
    -8 2 4 o 854.42 855.02
    -6 2 4 o 199.72 192.32
    -4 2 4 o 1320.15 1300.14
    -2 2 4 o 949.51 933.15
    0 2 4 < 36.08 33.50
    2 2 4 o 2191.29 2106.45
    4 2 4 o 512.86 483.84
    6 2 4 o 493.14 474.30
    8 2 4 o 520.82 492.21
    10 2 4 < 1.60 23.63
    12 2 4 < -25.94 117.00
    -17 3 4 < 87.19 139.18
    -15 3 4 < 66.15 14.90
    -13 3 4 o 357.65 290.03
    -11 3 4 o 380.14 380.88
    -9 3 4 < 9.08 0.44
    -7 3 4 o 880.02 812.98
    -5 3 4 o 1037.61 1011.77
    -3 3 4 o 366.90 353.73
    -1 3 4 o 1922.79 1938.12
    1 3 4 o 70.60 77.50
    3 3 4 o 380.51 361.99
    5 3 4 o 717.25 744.48
    7 3 4 o 170.48 199.10
    9 3 4 o 269.92 326.50
    11 3 4 o 289.02 420.18
    -16 4 4 o 141.29 177.02
    -14 4 4 o 212.75 292.20
    -12 4 4 < 22.05 18.30
    -10 4 4 o 620.26 652.11
    -8 4 4 o 419.03 414.10
    -6 4 4 < 24.45 39.47
    -4 4 4 o 949.71 956.86
    -2 4 4 o 592.20 638.30
    0 4 4 o 75.43 91.70
    2 4 4 o 1011.99 1024.32
    4 4 4 o 278.40 293.79
    6 4 4 o 136.16 187.40
    8 4 4 o 397.64 468.31
    -13 5 4 < 28.46 68.23
    -11 5 4 o 322.14 363.91
    -9 5 4 < -0.10 0.35
    -7 5 4 o 714.49 760.72
    -5 5 4 o 207.04 235.64
    -3 5 4 o 92.65 128.25
    -1 5 4 o 651.69 667.81
    1 5 4 o 221.23 256.01
    3 5 4 o 281.30 332.28
    5 5 4 o 461.30 569.20
    7 5 4 < -40.41 6.47
    -10 6 4 o 296.64 264.81
    -8 6 4 o 129.19 174.70
    -6 6 4 < -21.17 6.95
    -4 6 4 o 478.46 498.20
    -2 6 4 o 216.94 286.59
    0 6 4 < 36.88 68.30
    2 6 4 o 367.54 399.64
    4 6 4 < 102.43 144.92
    -16 0 5 < 34.28 37.27
    -14 0 5 < 0.60 2.63
    -12 0 5 o 347.33 289.35
    -10 0 5 o 352.74 346.57
    -8 0 5 o 249.33 173.97
    -6 0 5 o 987.90 1036.59
    -4 0 5 o 217.36 201.46
    -2 0 5 o 345.93 302.24
    0 0 5 o 1348.36 1289.76
    2 0 5 o 117.64 102.24
    4 0 5 o 620.72 566.51
    6 0 5 o 289.52 317.22
    8 0 5 < 4.71 9.01
    -17 1 5 < 95.01 0.84
    -15 1 5 o 348.64 277.44
    -13 1 5 o 267.37 229.46
    -11 1 5 o 69.96 62.28
    -9 1 5 o 610.90 548.48
    -7 1 5 o 215.66 219.88
    -5 1 5 o 155.53 137.76
    -3 1 5 o 768.13 733.50
    -1 1 5 o 123.51 117.23
    1 1 5 o 240.65 237.30
    3 1 5 o 620.36 569.41
    5 1 5 < 50.31 38.83
    7 1 5 o 334.42 348.36
    -16 2 5 o 148.51 63.38
    -14 2 5 < -0.90 15.53
    -12 2 5 o 299.35 255.06
    -10 2 5 o 198.02 171.95
    -8 2 5 < 36.08 47.02
    -6 2 5 o 980.18 965.38
    -4 2 5 o 300.65 325.94
    -2 2 5 o 598.87 552.58
    0 2 5 o 873.40 891.24
    2 2 5 < 37.08 30.30
    4 2 5 o 220.93 215.85
    6 2 5 o 456.58 437.53
    -15 3 5 o 238.11 156.43
    -13 3 5 o 211.25 198.57
    -11 3 5 < 44.80 30.62
    -9 3 5 o 550.97 555.37
    -7 3 5 < 82.38 98.01
    -5 3 5 o 104.63 124.15
    -3 3 5 o 380.81 352.52
    -1 3 5 o 185.85 180.75
    1 3 5 o 162.10 172.81
    3 3 5 o 550.97 610.17
    5 3 5 < -51.72 1.57
    -12 4 5 o 179.28 152.10
    -10 4 5 o 167.85 151.58
    -8 4 5 < 55.02 51.99
    -6 4 5 o 516.99 596.16
    -4 4 5 o 168.15 150.09
    -2 4 5 o 185.99 247.95
    0 4 5 o 590.25 613.63
    2 4 5 < 27.26 34.39
    -7 5 5 o 124.86 100.96
    -5 5 5 < 6.61 48.76
    -3 5 5 o 330.92 359.40
    -1 5 5 < -63.54 29.10
    -10 0 6 < 48.91 81.70
    -8 0 6 o 282.21 249.87
    -6 0 6 < 44.50 25.98
    -4 0 6 o 203.23 242.07
    -2 0 6 o 245.23 270.43
    -9 1 6 < 65.75 78.54
    -7 1 6 < 76.97 93.71
    -5 1 6 o 341.62 389.52
    -3 1 6 < -6.01 51.98
    -6 2 6 < -47.10 3.09
_refine_special_details     ?
_reflns_number_total     672
_reflns_number_gt     544
_reflns_threshold_expression     'I>3\s(I)'
_refine_ls_structure_factor_coef     Fsqd
_refine_ls_R_factor_all     0.0452
_refine_ls_R_factor_gt     0.0291
_refine_ls_wR_factor_gt     0.0608
_refine_ls_wR_factor_ref     0.0658
_refine_ls_goodness_of_fit_ref     1.26
_refine_ls_restrained_S_all     ?
_refine_ls_number_reflns     672
_refine_ls_number_parameters     32
_refine_ls_number_restraints     1
_refine_ls_number_constraints     0
_refine_ls_hydrogen_treatment     mixed
_refine_ls_weighting_scheme     sigma
_refine_ls_weighting_details     'w=1/(\s^2^(I)+0.0004I^2^)'
_refine_ls_shift/su_max     0.0106
_refine_ls_shift/su_mean     0.0013
_refine_diff_density_max     0.86
_refine_diff_density_min     -0.96
_refine_ls_extinction_method     'none'
_refine_ls_extinction_coef     ?
_refine_ls_abs_structure_details     ?
_refine_ls_abs_structure_Flack     ?
_refine_ls_abs_structure_Rogers     ?
loop_
    _atom_type_symbol
    _atom_type_scat_dispersion_real
    _atom_type_scat_dispersion_imag
    _atom_type_scat_source
    C 0.0033 0.0016 'International Tables Vol C tables 4.2.6.8 and 6.1.1.1'
    H 0.0000 0.0000 'International Tables Vol C tables 4.2.6.8 and 6.1.1.1'
    O 0.0106 0.0060 'International Tables Vol C tables 4.2.6.8 and 6.1.1.1'
    Rb -0.9393 2.9676 'International Tables Vol C tables 4.2.6.8 and 6.1.1.1'
_computing_data_collection
;
APEX3 (Bruker, 2016)
;
_computing_cell_refinement
;
SAINT-Plus (Bruker, 2016)
;
_computing_data_reduction
;
SAINT-Plus (Bruker, 2016)
;
_computing_structure_solution     ?
_computing_structure_refinement
;
Jana2006 (Pet\<r\'i\<cek <i>et al.</i>,  2014)
;
_computing_molecular_graphics
;
ATOMS  (Dowty, 2006)
;
_computing_publication_material
;
publCIF (Westrip, 2010)
;
loop_
    _atom_site_type_symbol
    _atom_site_label
    _atom_site_fract_x
    _atom_site_fract_y
    _atom_site_fract_z
    _atom_site_U_iso_or_equiv
    _atom_site_adp_type
    _atom_site_calc_flag
    _atom_site_refinement_flags
    _atom_site_occupancy
    _atom_site_disorder_assembly
    _atom_site_disorder_group
    Rb Rb 0.66119(3) 0 0.29537(9) 0.02714(13) Uani d . 1 . .
    O O1 0.6878(2) 0.5 1.0996(8) 0.0324(10) Uani d . 1 . .
    O O2 0.57663(15) 0.3079(3) 0.7353(5) 0.0304(7) Uani d . 1 . .
    C C 0.6159(3) 0.5 0.8641(9) 0.0210(10) Uani d . 1 . .
    H H 0.522(2) 0.328(12) 0.608(16) 0.04(2) Uiso d . 0.5 . .
loop_
    _atom_site_aniso_label
    _atom_site_aniso_U_11
    _atom_site_aniso_U_22
    _atom_site_aniso_U_33
    _atom_site_aniso_U_12
    _atom_site_aniso_U_13
    _atom_site_aniso_U_23
    _atom_site_aniso_type_symbol
    Rb 0.0363(3) 0.02090(17) 0.0221(2) 0 0.00320(15) 0 Rb
    O1 0.0244(16) 0.0332(14) 0.0343(16) 0 -0.0030(13) 0 O
    O2 0.0332(13) 0.0173(8) 0.0342(11) 0.0018(7) -0.0040(9) -0.0016(7) O
    C 0.0231(19) 0.0186(14) 0.0217(17) 0 0.0062(14) 0 C
loop_
    _geom_bond_atom_site_label_1
    _geom_bond_atom_site_label_2
    _geom_bond_site_symmetry_1
    _geom_bond_site_symmetry_2
    _geom_bond_distance
    _geom_bond_publ_flag
    Rb O1 . 6_647 2.869(3) ?
    Rb O1 . 6_646 3.046(3) ?
    Rb O1 . 1_544 3.0662(12) ?
    Rb O1 . 1_554 3.0662(12) ?
    Rb O2 . 1_554 2.908(2) ?
    Rb O2 . 4_554 2.908(2) ?
    Rb O2 . . 3.001(2) ?
    Rb O2 . 4_555 3.001(2) ?
    Rb C . 1_544 3.370(2) ?
    Rb C . 1_554 3.370(2) ?
    O1 C . . 1.237(4) ?
    O2 C . . 1.307(3) ?
    O2 H . . 0.85(4) ?
loop_
    _geom_angle_atom_site_label_1
    _geom_angle_atom_site_label_2
    _geom_angle_atom_site_label_3
    _geom_angle_site_symmetry_1
    _geom_angle_site_symmetry_2
    _geom_angle_site_symmetry_3
    _geom_angle
    _geom_angle_publ_flag
    O1 Rb O2 6_647 . 1_554 138.83(5) ?
    O1 Rb O2 6_647 . . 81.45(7) ?
    O1 Rb O2 6_647 . 4_554 138.83(5) ?
    O1 Rb O2 6_647 . 4_555 81.45(7) ?
    O2 Rb O2 1_554 . . 85.75(6) ?
    O2 Rb O2 1_554 . 4_554 76.10(5) ?
    O2 Rb O2 1_554 . 4_555 131.47(6) ?
    O2 Rb O2 . . 4_554 131.47(6) ?
    O2 Rb O2 . . 4_555 73.35(6) ?
    O2 Rb O2 4_554 . 4_555 85.75(6) ?
    Rb O1 C 6_657 . . 172.6(3) ?
    Rb O2 Rb . . 1_556 85.75(5) ?
    Rb O2 C . . . 122.4(2) ?
    Rb O2 H . . . 102(4) ?
    Rb O2 C 1_556 . . 98.99(16) ?
    Rb O2 H 1_556 . . 135(4) ?
    C O2 H . . . 113(5) ?
    O1 C O2 . . . 121.17(15) ?
    O1 C O2 . . 4_565 121.17(15) ?
    O2 C O2 . . 4_565 117.7(3) ?
loop_
    _geom_hbond_atom_site_label_D
    _geom_hbond_atom_site_label_H
    _geom_hbond_atom_site_label_A
    _geom_hbond_site_symmetry_D
    _geom_hbond_site_symmetry_H
    _geom_hbond_site_symmetry_A
    _geom_hbond_distance_DH
    _geom_hbond_distance_HA
    _geom_hbond_distance_DA
    _geom_hbond_angle_DHA
    _geom_hbond_publ_flag
    O2 H O2 . . 2_656 0.85(4) 1.75(4) 2.571(3) 162(6) yes
data_LT_RbHCO3
_audit_creation_method     'Jana2006 Version : 26/04/2017'
_chemical_name_systematic     ?
_chemical_name_common     ?
_chemical_formula_moiety     'C H O3 Rb'
_chemical_formula_sum     'C H O3 Rb'
_chemical_formula_structural     ?
_chemical_formula_analytical     ?
_chemical_formula_iupac     'Rb H C O3'
_chemical_formula_weight     146.5
_chemical_melting_point     ?
_symmetry_cell_setting     triclinic
_symmetry_space_group_name_H-M     'C -1'
_symmetry_space_group_name_Hall     '-C 1'
loop_
    _space_group_symop_id
    _space_group_symop_operation_xyz
    1 x,y,z
    2 -x,-y,-z
    3 x+1/2,y+1/2,z
    4 -x+1/2,-y+1/2,-z
_cell_length_a     14.945(3)
_cell_length_b     5.8212(9)
_cell_length_c     3.9699(6)
_cell_angle_alpha     89.343(4)
_cell_angle_beta     104.096(4)
_cell_angle_gamma     92.748(9)
_cell_volume     334.59(9)
_cell_formula_units_Z     4
_cell_measurement_reflns_used     1945
_cell_measurement_theta_min     2.81
_cell_measurement_theta_max     32.57
_cell_measurement_temperature     200
_cell_special_details     ?
_exptl_crystal_description     rod
_exptl_crystal_colour     colourless
_exptl_crystal_size_max     0.43
_exptl_crystal_size_mid     0.18
_exptl_crystal_size_min     0.09
_exptl_crystal_size_rad     ?
_exptl_crystal_density_diffrn     2.9079
_exptl_crystal_density_meas     ?
_exptl_crystal_density_method     ?
_exptl_crystal_F_000     272
loop_
    _exptl_crystal_face_index_h
    _exptl_crystal_face_index_k
    _exptl_crystal_face_index_l
    _exptl_crystal_face_perp_dist
    ? ? ? ?
_exptl_absorpt_coefficient_mu     14.597
_exptl_absorpt_correction_type     multi-scan
_exptl_absorpt_process_details
;
(TWINABS; Bruker, 2016)
;
_exptl_absorpt_correction_T_min     0.05
_exptl_absorpt_correction_T_max     0.27
_exptl_special_details     ?
_diffrn_ambient_temperature     200
_diffrn_radiation_type     'Mo K\a'
_diffrn_radiation_wavelength     0.71073
_diffrn_radiation_source     'X-ray tube'
_diffrn_radiation_monochromator     ?
_diffrn_measurement_device_type     'Bruker KAPPA APEXII CCD'
_diffrn_measurement_device     'four-circle diffractometer'
_diffrn_measurement_method     '\w- and \f-scans'
_diffrn_detector_area_resol_mean     ?
_diffrn_reflns_number     8005
_diffrn_reflns_av_R_equivalents     0.0594
_diffrn_reflns_theta_min     2.81
_diffrn_reflns_theta_max     32.69
_diffrn_reflns_theta_full     32.69
_diffrn_measured_fraction_theta_max     1
_diffrn_measured_fraction_theta_full     1
_diffrn_reflns_limit_h_min     -6
_diffrn_reflns_limit_h_max     22
_diffrn_reflns_limit_k_min     -8
_diffrn_reflns_limit_k_max     8
_diffrn_reflns_limit_l_min     -6
_diffrn_reflns_limit_l_max     5
_diffrn_reflns_reduction_process     ?
_diffrn_standards_number     ?
_diffrn_standards_interval_count     ?
_diffrn_standards_interval_time     ?
_diffrn_standards_decay_%     ?
loop_
    _diffrn_standard_refln_index_h
    _diffrn_standard_refln_index_k
    _diffrn_standard_refln_index_l
    ? ? ?
loop_
    _refln_index_h
    _refln_index_k
    _refln_index_l
    _refln_observed_status
    _refln_F_squared_meas
    _refln_F_squared_calc
    2 0 0 o 2007.06 1837.27
    4 0 0 o 11774.60 10966.60
    6 0 0 o 5711.52 5551.02
    8 0 0 o 3048.35 3086.28
    10 0 0 o 1307.58 1409.70
    12 0 0 o 4337.66 4386.94
    14 0 0 < 11.69 15.90
    16 0 0 o 573.52 563.99
    18 0 0 o 489.70 488.31
    20 0 0 < 36.06 32.19
    -21 1 0 o 314.77 281.46
    -19 1 0 o 780.85 805.10
    -17 1 0 < 0.00 0.98
    -15 1 0 o 2125.71 2115.86
    -13 1 0 o 2257.03 2146.52
    -11 1 0 < 42.88 33.27
    -9 1 0 o 6243.12 6087.22
    -7 1 0 o 6123.74 5634.31
    -5 1 0 o 2770.36 2831.40
    -3 1 0 o 7959.28 8061.94
    -1 1 0 o 366.18 393.08
    1 1 0 o 675.60 757.43
    3 1 0 o 8070.38 8578.84
    5 1 0 o 1062.98 1152.60
    7 1 0 o 5447.42 5646.36
    9 1 0 o 5614.06 5467.86
    11 1 0 < 6.58 2.58
    13 1 0 o 2712.14 2728.76
    15 1 0 o 1871.60 1740.36
    17 1 0 < 27.04 36.17
    19 1 0 o 794.00 755.52
    21 1 0 o 236.57 244.76
    -20 2 0 < 38.25 0.46
    -18 2 0 o 1196.24 953.60
    -16 2 0 o 501.64 431.76
    -14 2 0 o 643.68 618.16
    -12 2 0 o 1653.30 1583.02
    -10 2 0 o 1173.34 1215.42
    -8 2 0 o 711.66 750.06
    -6 2 0 o 14149.80 14677.80
    -4 2 0 o 1983.43 2231.48
    -2 2 0 o 8641.70 9242.62
    0 2 0 o 11767.50 13549.00
    2 2 0 o 5131.91 5307.93
    4 2 0 o 5894.00 6207.85
    6 2 0 o 13723.90 13987.30
    8 2 0 < 14.13 5.14
    10 2 0 o 1809.47 1759.26
    12 2 0 o 1249.11 1376.28
    14 2 0 o 286.03 290.39
    16 2 0 o 740.16 749.79
    18 2 0 o 703.37 759.95
    20 2 0 < 12.67 44.03
    -21 3 0 o 391.52 396.84
    -19 3 0 o 221.46 226.99
    -17 3 0 < 10.72 3.00
    -15 3 0 o 1502.25 1457.91
    -13 3 0 o 2704.34 2695.66
    -11 3 0 o 791.57 788.59
    -9 3 0 o 5191.60 5305.52
    -7 3 0 o 515.04 547.56
    -5 3 0 o 285.78 310.71
    -3 3 0 o 5479.09 5822.07
    -1 3 0 o 2358.14 2334.88
    1 3 0 o 5756.59 6059.74
    3 3 0 o 3012.54 3236.29
    5 3 0 < 16.81 4.29
    7 3 0 o 1546.35 1572.44
    9 3 0 o 4569.60 4663.77
    11 3 0 < 13.64 1.32
    13 3 0 o 3559.98 3413.77
    15 3 0 o 739.43 668.36
    17 3 0 o 94.04 101.70
    19 3 0 o 418.08 412.86
    -20 4 0 < 52.14 20.51
    -18 4 0 o 544.77 584.64
    -16 4 0 o 223.41 207.93
    -14 4 0 o 379.10 343.71
    -12 4 0 o 1719.08 1673.47
    -10 4 0 o 410.77 406.16
    -8 4 0 o 1221.58 1236.67
    -6 4 0 o 4918.24 4998.04
    -4 4 0 o 1151.66 1095.45
    -2 4 0 o 3675.95 3715.52
    0 4 0 o 9796.04 9807.69
    2 4 0 o 350.35 333.78
    4 4 0 o 4407.34 4480.94
    6 4 0 o 3932.99 4000.23
    8 4 0 o 81.62 74.20
    10 4 0 o 1648.19 1577.84
    12 4 0 o 1430.13 1339.55
    14 4 0 < 24.12 0.85
    16 4 0 o 498.72 483.26
    18 4 0 o 406.62 306.32
    -17 5 0 o 130.83 96.26
    -15 5 0 o 1175.29 1187.17
    -13 5 0 o 440.73 405.47
    -11 5 0 o 141.31 125.41
    -9 5 0 o 2981.11 3007.15
    -7 5 0 o 1260.81 1228.08
    -5 5 0 o 2640.99 2615.20
    -3 5 0 o 2535.50 2369.10
    -1 5 0 < 16.32 5.07
    1 5 0 o 524.54 502.30
    3 5 0 o 3393.34 3272.64
    5 5 0 o 103.30 108.62
    7 5 0 o 3379.94 3434.25
    9 5 0 o 1142.40 1102.47
    11 5 0 o 101.84 98.85
    13 5 0 o 1104.39 1011.59
    15 5 0 o 756.97 710.19
    17 5 0 o 196.12 119.23
    -16 6 0 o 167.86 115.61
    -14 6 0 o 251.92 205.87
    -12 6 0 o 1278.59 1193.92
    -10 6 0 o 90.39 53.50
    -8 6 0 o 965.28 884.67
    -6 6 0 o 1847.48 1703.88
    -4 6 0 o 503.11 468.08
    -2 6 0 o 2109.87 2013.56
    0 6 0 o 4876.09 4517.68
    2 6 0 < 15.11 2.30
    4 6 0 o 2436.59 2308.89
    6 6 0 o 1545.13 1471.43
    8 6 0 < 20.95 6.16
    10 6 0 o 1099.76 1030.17
    12 6 0 o 661.71 616.60
    14 6 0 < 75.04 17.38
    -13 7 0 o 482.40 369.47
    -11 7 0 o 507.00 433.86
    -9 7 0 o 1365.08 1308.15
    -7 7 0 < 73.82 65.00
    -5 7 0 o 635.89 560.29
    -3 7 0 o 1582.89 1409.56
    -1 7 0 < 76.99 36.41
    1 7 0 o 1526.61 1302.43
    3 7 0 o 852.96 730.80
    5 7 0 < 13.16 6.15
    7 7 0 o 805.21 723.60
    9 7 0 o 1021.56 900.71
    11 7 0 < 147.64 79.19
    -10 8 0 < 78.94 84.15
    -8 8 0 o 428.80 356.67
    -6 8 0 o 1393.59 1342.05
    -4 8 0 o 192.96 2.46
    -2 8 0 o 1089.78 944.89
    0 8 0 o 1276.40 868.95
    2 8 0 < 23.88 43.16
    4 8 0 o 1692.77 1305.89
    6 8 0 o 998.90 834.46
    8 8 0 < 222.44 147.18
    -8 -8 1 o 718.23 613.95
    -6 -8 1 < 255.09 257.10
    -4 -8 1 < 13.89 7.73
    -2 -8 1 o 1235.71 1136.59
    0 -8 1 o 512.61 594.91
    2 -8 1 o 300.16 351.16
    4 -8 1 o 825.68 755.28
    6 -8 1 < 159.34 329.87
    8 -8 1 < 34.84 35.10
    -13 -7 1 < 110.37 10.61
    -11 -7 1 o 426.60 407.57
    -9 -7 1 o 1057.37 942.96
    -7 -7 1 < 11.21 4.90
    -5 -7 1 o 1766.83 1657.10
    -3 -7 1 o 1109.51 987.98
    -1 -7 1 < 75.04 64.91
    1 -7 1 o 1665.00 1446.21
    3 -7 1 o 1046.65 860.68
    5 -7 1 o 442.68 370.08
    7 -7 1 o 1200.39 1169.96
    9 -7 1 < 61.40 34.80
    11 -7 1 o 258.98 175.87
    -14 -6 1 o 424.17 407.70
    -12 -6 1 o 678.03 630.07
    -10 -6 1 < 30.94 2.05
    -8 -6 1 o 1767.57 1812.37
    -6 -6 1 o 976.73 994.37
    -4 -6 1 o 766.72 794.65
    -2 -6 1 o 1999.51 2055.13
    0 -6 1 o 504.57 542.03
    2 -6 1 o 299.67 272.49
    4 -6 1 o 3323.66 3161.91
    6 -6 1 o 758.43 759.38
    8 -6 1 o 925.32 907.75
    10 -6 1 o 1559.26 1455.85
    12 -6 1 o 238.27 189.41
    14 -6 1 o 297.23 280.02
    -17 -5 1 o 399.07 401.96
    -15 -5 1 o 806.43 775.65
    -13 -5 1 < 38.74 17.75
    -11 -5 1 o 2211.22 2275.32
    -9 -5 1 o 832.74 880.50
    -7 -5 1 o 63.34 48.13
    -5 -5 1 o 1825.06 1958.38
    -3 -5 1 o 3957.35 4153.06
    -1 -5 1 o 440.73 449.87
    1 -5 1 o 5647.20 5777.33
    3 -5 1 o 286.76 254.40
    5 -5 1 o 677.30 665.17
    7 -5 1 o 1494.94 1426.96
    9 -5 1 o 382.75 400.24
    11 -5 1 o 948.22 926.26
    13 -5 1 o 865.15 848.10
    15 -5 1 < 12.43 7.82
    17 -5 1 o 258.74 196.06
    -18 -4 1 o 438.54 444.44
    -16 -4 1 < 29.72 6.31
    -14 -4 1 o 919.72 874.04
    -12 -4 1 o 1125.10 1119.27
    -10 -4 1 o 114.26 115.02
    -8 -4 1 o 3393.82 3624.30
    -6 -4 1 o 995.24 1098.69
    -4 -4 1 o 1821.41 1897.70
    -2 -4 1 o 4838.82 4903.72
    0 -4 1 o 662.44 709.51
    2 -4 1 o 1763.67 1848.52
    4 -4 1 o 5148.72 5582.77
    6 -4 1 o 817.88 881.01
    8 -4 1 o 1710.31 1755.26
    10 -4 1 o 3407.95 3410.48
    12 -4 1 o 183.21 180.29
    14 -4 1 o 983.31 962.35
    16 -4 1 o 809.35 764.81
    18 -4 1 < 41.42 1.04
    -19 -3 1 < 24.12 13.80
    -17 -3 1 o 1623.33 1546.58
    -15 -3 1 o 605.19 552.90
    -13 -3 1 o 275.31 272.99
    -11 -3 1 o 1946.15 2017.91
    -9 -3 1 o 3241.55 3565.27
    -7 -3 1 o 293.09 311.74
    -5 -3 1 o 9248.35 10119.70
    -3 -3 1 o 1676.93 1785.86
    -1 -3 1 o 497.74 531.15
    1 -3 1 o 5877.43 5983.73
    3 -3 1 o 3560.96 3624.33
    5 -3 1 o 3602.13 3585.08
    7 -3 1 o 3822.38 3931.05
    9 -3 1 o 118.65 111.47
    11 -3 1 o 690.46 691.42
    13 -3 1 o 945.54 909.08
    15 -3 1 o 52.14 60.53
    17 -3 1 o 969.66 924.59
    19 -3 1 o 351.32 383.96
    -20 -2 1 < 194.66 229.83
    -18 -2 1 o 351.56 381.26
    -16 -2 1 < 71.38 59.14
    -14 -2 1 o 1840.17 1781.91
    -12 -2 1 o 1995.36 2012.18
    -10 -2 1 o 1617.24 1513.20
    -8 -2 1 o 3979.03 4068.98
    -6 -2 1 o 511.39 513.51
    -4 -2 1 o 1740.52 1929.75
    -2 -2 1 o 13462.00 14299.00
    0 -2 1 o 378.85 385.34
    2 -2 1 o 9810.90 9257.26
    4 -2 1 o 5762.19 5935.02
    6 -2 1 o 907.05 906.28
    8 -2 1 o 2624.91 2468.16
    10 -2 1 o 6698.48 6887.63
    12 -2 1 < 40.69 29.35
    14 -2 1 o 1973.19 1934.47
    16 -2 1 o 763.55 692.73
    18 -2 1 < 0.00 1.36
    20 -2 1 o 196.86 240.68
    -21 -1 1 o 292.61 322.22
    -19 -1 1 < 108.66 108.62
    -17 -1 1 o 1680.83 1521.56
    -15 -1 1 o 955.53 921.49
    -13 -1 1 o 727.00 635.04
    -11 -1 1 o 4914.83 5128.95
    -9 -1 1 o 2028.01 2030.78
    -7 -1 1 o 819.59 838.68
    -5 -1 1 o 10392.20 10226.10
    -3 -1 1 o 10765.20 10416.00
    -1 -1 1 o 4077.70 3880.43
    1 -1 1 o 17727.10 17291.90
    3 -1 1 o 371.54 323.50
    5 -1 1 o 3153.60 2911.37
    7 -1 1 o 3657.92 3568.30
    9 -1 1 o 76.01 32.78
    11 -1 1 o 2639.29 2370.52
    13 -1 1 o 1166.52 1061.33
    15 -1 1 < 92.82 72.66
    17 -1 1 o 721.64 642.02
    19 -1 1 o 399.80 425.80
    -22 0 1 < 0.00 7.30
    -20 0 1 o 475.33 423.97
    -18 0 1 o 737.72 733.44
    -16 0 1 o 165.43 154.84
    -14 0 1 o 1382.62 1375.68
    -12 0 1 o 962.35 976.70
    -10 0 1 o 165.67 171.09
    -8 0 1 o 9964.15 10896.60
    -6 0 1 o 611.03 670.03
    -4 0 1 o 18590.50 19138.90
    -2 0 1 o 3102.44 3162.91
    0 0 1 o 123.04 110.11
    2 0 1 o 4556.93 3836.05
    4 0 1 o 24363.40 20737.50
    6 0 1 o 59.69 39.28
    8 0 1 o 8703.34 7700.56
    10 0 1 o 3145.32 3015.32
    12 0 1 o 100.13 101.93
    14 0 1 o 1747.34 1782.95
    16 0 1 o 1429.89 1547.42
    18 0 1 < 78.94 107.50
    20 0 1 o 292.85 342.18
    -21 1 1 o 233.65 208.35
    -19 1 1 o 205.63 181.51
    -17 1 1 o 1600.68 1511.66
    -15 1 1 o 912.90 785.73
    -13 1 1 o 1087.10 1138.18
    -11 1 1 o 5918.85 5699.91
    -9 1 1 o 1147.76 1006.60
    -7 1 1 o 1282.49 1301.33
    -5 1 1 o 11454.70 11311.50
    -3 1 1 o 8975.97 8334.10
    -1 1 1 o 6644.39 6316.27
    1 1 1 o 17611.60 15553.30
    3 1 1 o 187.84 174.60
    5 1 1 o 4263.35 4111.64
    7 1 1 o 3472.76 3149.22
    9 1 1 < 15.59 20.76
    11 1 1 o 2247.28 2330.98
    13 1 1 o 728.71 774.34
    15 1 1 < 41.42 99.71
    17 1 1 o 717.50 771.40
    19 1 1 o 344.01 320.09
    -22 2 1 < 50.43 35.67
    -20 2 1 o 476.06 317.30
    -18 2 1 o 337.19 316.02
    -16 2 1 < 23.15 10.10
    -14 2 1 o 2514.55 2252.32
    -12 2 1 o 1111.95 1022.55
    -10 2 1 o 2390.05 2460.88
    -8 2 1 o 3418.43 3681.41
    -6 2 1 o 79.91 81.62
    -4 2 1 o 3782.66 4032.68
    -2 2 1 o 12573.00 13043.00
    0 2 1 o 375.44 311.75
    2 2 1 o 11832.10 11541.60
    4 2 1 o 3560.71 3511.54
    6 2 1 o 205.87 207.96
    8 2 1 o 4138.13 4167.40
    10 2 1 o 5675.46 5600.97
    12 2 1 o 166.16 163.70
    14 2 1 o 2116.94 2219.49
    16 2 1 o 304.30 384.28
    18 2 1 < 0.00 15.06
    -21 3 1 o 286.76 272.57
    -19 3 1 o 297.23 258.04
    -17 3 1 o 1879.39 1754.25
    -15 3 1 o 60.91 66.00
    -13 3 1 o 884.39 882.38
    -11 3 1 o 2383.47 2637.59
    -9 3 1 o 1730.05 1876.04
    -7 3 1 o 2816.65 3143.03
    -5 3 1 o 8893.86 9361.96
    -3 3 1 o 150.32 159.52
    -1 3 1 o 1624.07 1708.63
    1 3 1 o 7581.65 7542.06
    3 3 1 o 819.83 778.07
    5 3 1 o 6407.33 6505.37
    7 3 1 o 1820.92 1849.48
    9 3 1 o 538.43 543.35
    11 3 1 o 953.34 906.83
    13 3 1 o 633.45 602.27
    15 3 1 o 59.45 52.57
    17 3 1 o 956.99 953.48
    19 3 1 o 118.65 107.60
    -20 4 1 o 353.51 270.51
    -18 4 1 o 249.24 224.83
    -16 4 1 o 134.73 106.34
    -14 4 1 o 1255.93 1290.36
    -12 4 1 o 329.64 383.79
    -10 4 1 o 1106.10 1187.27
    -8 4 1 o 3059.07 3345.94
    -6 4 1 < 13.89 8.89
    -4 4 1 o 4333.28 4482.55
    -2 4 1 o 3054.44 3163.86
    0 4 1 o 117.92 110.27
    2 4 1 o 3977.08 4202.11
    4 4 1 o 3591.41 3746.74
    6 4 1 o 86.49 72.52
    8 4 1 o 3527.82 3454.51
    10 4 1 o 1797.78 1752.33
    12 4 1 o 80.64 77.15
    14 4 1 o 1529.54 1460.02
    16 4 1 o 442.93 399.85
    -19 5 1 o 177.37 174.72
    -17 5 1 o 696.79 638.02
    -15 5 1 o 256.30 226.38
    -13 5 1 o 1121.94 1125.94
    -11 5 1 o 2175.65 2206.75
    -9 5 1 < 15.11 4.31
    -7 5 1 o 807.16 869.93
    -5 5 1 o 3020.09 3191.91
    -3 5 1 o 955.78 991.22
    -1 5 1 o 4148.36 4336.70
    1 5 1 o 3344.85 3355.06
    3 5 1 o 231.70 239.40
    5 5 1 o 1441.58 1369.31
    7 5 1 o 1322.93 1204.68
    9 5 1 o 97.45 69.44
    11 5 1 o 1774.63 1632.96
    13 5 1 o 116.21 102.79
    15 5 1 o 210.99 178.49
    -16 6 1 o 248.02 168.64
    -14 6 1 o 564.50 506.23
    -12 6 1 o 158.36 149.92
    -10 6 1 o 644.90 618.76
    -8 6 1 o 2084.78 2110.29
    -6 6 1 < 29.48 33.76
    -4 6 1 o 2550.61 2600.12
    -2 6 1 o 924.35 909.27
    0 6 1 o 70.41 60.19
    2 6 1 o 2167.86 2047.32
    4 6 1 o 1747.34 1691.38
    6 6 1 o 203.68 193.21
    8 6 1 o 1891.58 1807.19
    10 6 1 o 617.86 612.64
    12 6 1 o 103.30 79.44
    14 6 1 o 815.44 848.45
    -13 7 1 o 527.47 440.89
    -11 7 1 o 788.89 696.50
    -9 7 1 < 63.10 64.29
    -7 7 1 o 1139.96 1067.79
    -5 7 1 o 1554.14 1433.17
    -3 7 1 < 14.13 0.39
    -1 7 1 o 1237.91 1049.50
    1 7 1 o 1564.13 1414.83
    3 7 1 < 23.39 13.00
    5 7 1 o 1872.57 1748.98
    7 7 1 o 246.07 254.77
    9 7 1 o 324.76 247.91
    11 7 1 o 335.48 301.47
    -10 8 1 o 593.74 606.97
    -8 8 1 o 500.67 314.54
    -6 8 1 < 141.55 1.61
    -4 8 1 o 1286.88 816.22
    -2 8 1 o 1297.60 855.22
    0 8 1 o 622.24 301.29
    2 8 1 o 1148.25 1010.20
    4 8 1 o 527.96 167.56
    6 8 1 < 228.77 14.87
    -6 -8 2 < 0.00 92.55
    -4 -8 2 o 785.23 686.94
    -2 -8 2 < 66.02 143.32
    0 -8 2 < 1.22 76.65
    2 -8 2 o 1036.18 1018.40
    4 -8 2 < 0.00 195.51
    -11 -7 2 o 384.45 411.43
    -9 -7 2 o 263.37 223.86
    -7 -7 2 o 1243.02 1161.28
    -5 -7 2 o 606.41 505.55
    -3 -7 2 o 307.95 336.57
    -1 -7 2 o 1891.33 1869.10
    1 -7 2 o 175.90 213.35
    3 -7 2 o 459.74 356.70
    5 -7 2 o 697.28 829.77
    7 -7 2 o 317.45 297.55
    9 -7 2 o 349.13 282.74
    -14 -6 2 o 425.39 412.17
    -12 -6 2 o 131.56 102.21
    -10 -6 2 o 838.10 847.77
    -8 -6 2 o 253.87 312.18
    -6 -6 2 o 107.20 64.54
    -4 -6 2 o 1673.77 1648.59
    -2 -6 2 o 698.99 711.98
    0 -6 2 o 1093.67 1131.35
    2 -6 2 o 1839.19 1927.63
    4 -6 2 < 17.54 22.84
    6 -6 2 o 866.61 839.55
    8 -6 2 o 1296.62 1294.59
    10 -6 2 < 13.16 3.93
    12 -6 2 o 807.89 782.06
    -17 -5 2 o 159.09 181.61
    -15 -5 2 o 96.48 105.86
    -13 -5 2 o 626.63 742.33
    -11 -5 2 o 790.11 857.16
    -9 -5 2 o 323.06 357.01
    -7 -5 2 o 4358.61 4596.11
    -5 -5 2 o 321.11 309.92
    -3 -5 2 o 1659.88 1711.97
    -1 -5 2 o 2050.43 2062.44
    1 -5 2 o 883.42 909.46
    3 -5 2 o 877.81 896.12
    5 -5 2 o 3056.15 3316.48
    7 -5 2 < 37.76 40.22
    9 -5 2 o 658.30 678.82
    11 -5 2 o 727.49 718.82
    13 -5 2 < 54.57 61.00
    15 -5 2 o 566.21 554.70
    -18 -4 2 < 23.39 27.40
    -16 -4 2 o 967.23 951.57
    -14 -4 2 o 497.99 557.42
    -12 -4 2 o 266.05 275.32
    -10 -4 2 o 1522.71 1657.51
    -8 -4 2 o 508.71 577.25
    -6 -4 2 o 384.45 424.22
    -4 -4 2 o 2896.57 3034.28
    -2 -4 2 o 640.27 635.99
    0 -4 2 o 2089.41 2130.60
    2 -4 2 o 3705.92 3756.44
    4 -4 2 < 11.45 4.50
    6 -4 2 o 2692.89 2692.43
    8 -4 2 o 1750.02 1783.60
    10 -4 2 o 47.26 38.28
    12 -4 2 o 1165.06 1167.20
    14 -4 2 o 623.95 645.79
    16 -4 2 < 14.62 2.38
    -19 -3 2 o 232.43 210.65
    -17 -3 2 o 287.49 288.65
    -15 -3 2 o 97.21 84.12
    -13 -3 2 o 2548.90 2711.72
    -11 -3 2 o 494.82 536.03
    -9 -3 2 o 1842.36 1987.98
    -7 -3 2 o 3750.26 3995.49
    -5 -3 2 o 1311.24 1370.05
    -3 -3 2 o 3457.17 3437.35
    -1 -3 2 o 9336.79 9164.67
    1 -3 2 o 20.47 15.05
    3 -3 2 o 2187.10 2128.79
    5 -3 2 o 2412.47 2469.63
    7 -3 2 o 776.46 791.46
    9 -3 2 o 1824.33 1815.49
    11 -3 2 o 2084.78 2048.19
    13 -3 2 o 121.33 126.13
    15 -3 2 o 530.88 575.64
    17 -3 2 o 123.04 134.81
    -20 -2 2 < 377.39 541.26
    -18 -2 2 < 150.32 212.87
    -16 -2 2 o 1394.07 1575.33
    -14 -2 2 o 259.23 298.08
    -12 -2 2 o 217.81 232.00
    -10 -2 2 o 2999.14 2810.98
    -8 -2 2 o 1332.68 1350.54
    -6 -2 2 o 2398.82 2460.39
    -4 -2 2 o 3629.91 3567.94
    -2 -2 2 o 149.35 133.23
    0 -2 2 o 2105.73 2063.73
    2 -2 2 o 7367.01 6850.06
    4 -2 2 o 78.94 10.39
    6 -2 2 o 7143.35 6922.23
    8 -2 2 o 1499.08 1437.01
    10 -2 2 o 314.04 243.27
    12 -2 2 o 1485.68 1411.11
    14 -2 2 o 1233.52 1036.19
    16 -2 2 < 0.00 45.94
    18 -2 2 o 659.76 698.02
    -21 -1 2 < 81.13 52.06
    -19 -1 2 o 566.45 476.19
    -17 -1 2 < 106.47 196.96
    -15 -1 2 o 407.60 413.49
    -13 -1 2 o 1989.03 2372.83
    -11 -1 2 o 743.33 747.40
    -9 -1 2 o 2785.71 2968.19
    -7 -1 2 o 10003.40 10056.30
    -5 -1 2 o 114.51 77.85
    -3 -1 2 o 8561.79 7390.23
    -1 -1 2 o 8044.56 7296.40
    1 -1 2 o 762.09 659.40
    3 -1 2 o 5290.27 4598.75
    5 -1 2 o 7022.51 5757.13
    7 -1 2 < 4.63 5.16
    9 -1 2 o 2214.63 1977.83
    11 -1 2 o 1495.91 1492.73
    13 -1 2 < 51.16 8.79
    15 -1 2 o 1264.95 1198.79
    17 -1 2 o 157.39 188.30
    -22 0 2 o 488.97 486.51
    -20 0 2 o 200.51 220.80
    -18 0 2 < 116.21 118.28
    -16 0 2 o 1969.54 1916.62
    -14 0 2 o 707.51 823.38
    -12 0 2 o 1648.92 1917.89
    -10 0 2 o 2507.97 2498.07
    -8 0 2 o 96.24 85.22
    -6 0 2 o 230.72 235.21
    -4 0 2 o 8180.75 8138.47
    -2 0 2 o 758.43 635.05
    0 0 2 o 12608.80 11546.80
    2 0 2 o 3034.95 2708.76
    4 0 2 o 759.65 601.76
    6 0 2 o 3982.44 3593.28
    8 0 2 o 3590.92 3371.20
    10 0 2 o 591.79 603.58
    12 0 2 o 3130.21 3155.30
    14 0 2 o 263.37 252.65
    16 0 2 < 40.44 60.43
    18 0 2 o 443.17 509.75
    -21 1 2 < 42.15 82.82
    -19 1 2 o 606.41 548.35
    -17 1 2 < 111.10 86.57
    -15 1 2 o 635.15 604.22
    -13 1 2 o 2145.44 2108.83
    -11 1 2 o 497.01 511.51
    -9 1 2 o 3799.96 4069.21
    -7 1 2 o 10632.40 9497.08
    -5 1 2 o 42.39 38.31
    -3 1 2 o 9565.08 8578.32
    -1 1 2 o 8289.65 6944.69
    1 1 2 o 180.53 91.76
    3 1 2 o 5938.58 5256.62
    5 1 2 o 5221.32 4867.72
    7 1 2 < 20.47 15.61
    9 1 2 o 2496.52 2325.85
    11 1 2 o 1418.44 1341.23
    13 1 2 < 40.93 98.75
    15 1 2 o 1032.52 1112.20
    17 1 2 < 88.93 103.07
    -22 2 2 o 467.05 432.05
    -20 2 2 o 497.26 316.24
    -18 2 2 o 665.12 499.43
    -16 2 2 o 1946.64 1575.87
    -14 2 2 < 96.48 106.72
    -12 2 2 o 705.81 703.75
    -10 2 2 o 3023.50 3089.16
    -8 2 2 o 438.05 412.60
    -6 2 2 o 3851.86 3862.82
    -4 2 2 o 2511.62 2446.78
    -2 2 2 < 10.23 0.69
    0 2 2 o 2985.74 2846.40
    2 2 2 o 6263.10 5961.31
    4 2 2 o 777.68 777.65
    6 2 2 o 7705.42 7152.44
    8 2 2 o 456.08 476.62
    10 2 2 o 544.28 611.00
    12 2 2 o 1441.10 1486.73
    14 2 2 o 610.79 667.01
    16 2 2 o 235.35 252.00
    18 2 2 o 571.08 696.81
    -21 3 2 o 184.19 135.50
    -19 3 2 o 228.29 202.93
    -17 3 2 o 132.54 128.69
    -15 3 2 o 479.47 530.44
    -13 3 2 o 2383.23 2577.94
    -11 3 2 < 9.26 4.05
    -9 3 2 o 3122.90 3219.56
    -7 3 2 o 3166.76 3285.54
    -5 3 2 o 128.40 128.32
    -3 3 2 o 7927.61 7836.82
    -1 3 2 o 6105.47 5833.29
    1 3 2 o 844.68 797.91
    3 3 2 o 2925.80 2886.46
    5 3 2 o 1985.86 2015.24
    7 3 2 o 42.15 39.21
    9 3 2 o 2960.16 2872.01
    11 3 2 o 905.83 907.76
    13 3 2 o 396.64 418.67
    15 3 2 o 555.97 541.06
    17 3 2 < 31.19 52.63
    -20 4 2 < 87.71 103.69
    -18 4 2 o 357.90 354.36
    -16 4 2 o 1104.39 1092.45
    -14 4 2 o 60.42 58.64
    -12 4 2 o 1053.96 1093.87
    -10 4 2 o 1469.84 1586.24
    -8 4 2 < 18.76 10.71
    -6 4 2 o 1487.14 1577.26
    -4 4 2 o 2275.79 2328.16
    -2 4 2 o 26.56 17.23
    0 4 2 o 3835.53 3824.29
    2 4 2 o 1582.40 1584.87
    4 4 2 o 656.35 654.56
    6 4 2 o 3139.23 3166.33
    8 4 2 o 604.46 586.28
    10 4 2 o 803.51 759.30
    12 4 2 o 1318.79 1331.69
    14 4 2 o 93.07 94.98
    -19 5 2 o 338.89 311.24
    -17 5 2 < 6.82 2.08
    -15 5 2 o 398.83 418.22
    -13 5 2 o 651.97 673.24
    -11 5 2 o 87.95 94.84
    -9 5 2 o 2270.43 2384.80
    -7 5 2 o 2797.16 2981.62
    -5 5 2 o 583.50 611.34
    -3 5 2 o 2867.57 2925.75
    -1 5 2 o 1276.89 1314.38
    1 5 2 < 17.79 10.26
    3 5 2 o 3169.68 3330.56
    5 5 2 o 1149.71 1205.73
    7 5 2 o 416.61 416.10
    9 5 2 o 845.90 828.72
    11 5 2 o 394.20 390.08
    13 5 2 o 92.34 77.55
    -16 6 2 o 751.61 680.53
    -14 6 2 < 53.84 6.10
    -12 6 2 o 1011.08 941.00
    -10 6 2 o 669.02 535.76
    -8 6 2 < 39.96 5.23
    -6 6 2 o 791.57 761.62
    -4 6 2 o 1359.97 1346.90
    -2 6 2 o 96.24 89.94
    0 6 2 o 2218.78 2268.61
    2 6 2 o 470.21 468.07
    4 6 2 o 413.69 431.32
    6 6 2 o 1543.67 1523.45
    8 6 2 o 238.27 240.73
    10 6 2 o 595.20 586.23
    -13 7 2 o 541.84 517.68
    -11 7 2 < 54.57 27.20
    -9 7 2 o 1068.34 1011.52
    -7 7 2 o 832.50 705.17
    -5 7 2 < 66.51 68.67
    -3 7 2 o 2086.97 2014.76
    -1 7 2 o 744.06 648.70
    1 7 2 o 443.17 425.95
    3 7 2 o 933.85 862.29
    5 7 2 o 311.85 337.45
    7 7 2 o 137.41 52.11
    -8 8 2 o 422.46 23.92
    -6 8 2 o 837.13 751.06
    -4 8 2 o 394.44 134.97
    -2 8 2 o 364.23 39.55
    0 8 2 o 719.94 602.92
    2 8 2 o 957.48 476.72
    -9 -7 3 o 670.24 608.40
    -7 -7 3 < 93.31 88.65
    -5 -7 3 o 396.88 436.08
    -3 -7 3 o 658.30 789.48
    -1 -7 3 < 114.75 119.62
    1 -7 3 o 461.93 539.10
    3 -7 3 o 1367.76 1346.77
    5 -7 3 < 69.68 3.27
    -12 -6 3 o 633.45 734.22
    -10 -6 3 o 379.83 478.21
    -8 -6 3 o 388.60 466.99
    -6 -6 3 o 1425.02 1602.96
    -4 -6 3 < 53.84 53.00
    -2 -6 3 o 523.57 563.54
    0 -6 3 o 963.57 974.08
    2 -6 3 < 55.55 59.28
    4 -6 3 o 741.87 802.83
    6 -6 3 o 521.13 572.41
    8 -6 3 < 31.92 14.63
    -15 -5 3 o 692.90 753.84
    -13 -5 3 < 66.51 84.63
    -11 -5 3 o 620.29 719.23
    -9 -5 3 o 622.48 651.11
    -7 -5 3 o 84.30 87.61
    -5 -5 3 o 563.28 583.65
    -3 -5 3 o 2724.80 2802.63
    -1 -5 3 o 46.78 27.94
    1 -5 3 o 2169.32 2244.50
    3 -5 3 o 1267.14 1342.11
    5 -5 3 < 19.49 13.94
    7 -5 3 o 1180.41 1241.61
    9 -5 3 o 1107.07 1163.74
    11 -5 3 o 68.70 84.52
    -18 -4 3 o 367.16 404.11
    -16 -4 3 o 166.65 154.50
    -14 -4 3 o 189.79 195.81
    -12 -4 3 o 1439.63 1509.29
    -10 -4 3 o 498.23 510.58
    -8 -4 3 o 971.13 1050.18
    -6 -4 3 o 2770.36 2877.40
    -4 -4 3 o 84.30 80.82
    -2 -4 3 o 1654.28 1660.66
    0 -4 3 o 1644.29 1657.88
    2 -4 3 < 3.65 0.10
    4 -4 3 o 1224.26 1265.96
    6 -4 3 o 880.74 928.74
    8 -4 3 < 28.75 31.09
    10 -4 3 o 1010.11 1018.91
    12 -4 3 o 417.10 399.57
    -19 -3 3 o 200.51 176.59
    -17 -3 3 o 270.43 322.43
    -15 -3 3 o 667.31 714.00
    -13 -3 3 o 66.51 58.16
    -11 -3 3 o 687.29 674.44
    -9 -3 3 o 2252.40 2274.57
    -7 -3 3 < 12.91 2.56
    -5 -3 3 o 2670.47 2644.17
    -3 -3 3 o 1916.91 1855.15
    -1 -3 3 o 95.26 85.12
    1 -3 3 o 3119.25 3105.37
    3 -3 3 o 4567.65 4534.21
    5 -3 3 o 310.39 289.99
    7 -3 3 o 2772.07 2815.18
    9 -3 3 o 536.48 567.96
    11 -3 3 < 8.28 12.07
    13 -3 3 o 686.56 733.83
    15 -3 3 o 360.09 364.67
    -20 -2 3 < 121.33 136.12
    -18 -2 3 < 477.04 478.36
    -16 -2 3 o 360.58 296.29
    -14 -2 3 o 709.71 648.03
    -12 -2 3 o 2763.79 2549.10
    -10 -2 3 o 175.90 158.70
    -8 -2 3 o 1575.34 1422.76
    -6 -2 3 o 4354.47 4019.33
    -4 -2 3 o 255.57 248.09
    -2 -2 3 o 4660.72 4239.32
    0 -2 3 o 2189.54 2140.49
    2 -2 3 o 307.95 246.07
    4 -2 3 o 1468.38 1237.78
    6 -2 3 o 1486.17 1246.15
    8 -2 3 o 118.89 58.33
    10 -2 3 o 2329.87 2021.63
    12 -2 3 o 296.50 297.90
    14 -2 3 o 357.17 330.29
    -21 -1 3 < 343.77 340.29
    -19 -1 3 < 148.86 145.25
    -17 -1 3 o 506.76 339.33
    -15 -1 3 o 1642.83 1269.10
    -13 -1 3 < 37.28 9.78
    -11 -1 3 o 2137.16 1760.95
    -9 -1 3 o 1528.80 1458.89
    -7 -1 3 < 21.93 2.93
    -5 -1 3 o 3676.68 3028.92
    -3 -1 3 o 4992.31 4310.83
    -1 -1 3 o 213.67 168.60
    1 -1 3 o 7068.80 5736.35
    3 -1 3 o 3261.77 2830.87
    5 -1 3 o 245.83 187.96
    7 -1 3 o 4029.22 3761.05
    9 -1 3 o 1272.50 1273.89
    11 -1 3 o 334.02 405.37
    13 -1 3 o 789.13 861.43
    15 -1 3 < 109.88 144.77
    -20 0 3 o 278.96 316.92
    -18 0 3 o 660.74 720.90
    -16 0 3 < 13.16 15.27
    -14 0 3 o 531.37 524.23
    -12 0 3 o 2400.04 2461.93
    -10 0 3 o 750.39 667.77
    -8 0 3 o 5435.97 4491.50
    -6 0 3 o 4428.78 4257.29
    -4 0 3 o 260.45 223.51
    -2 0 3 o 2408.08 2126.13
    0 0 3 o 2930.19 2751.69
    2 0 3 o 26.56 24.42
    4 0 3 o 4672.17 4160.76
    6 0 3 o 518.70 495.17
    8 0 3 o 500.42 489.14
    10 0 3 o 985.50 976.17
    12 0 3 o 537.21 548.10
    14 0 3 o 359.36 392.64
    16 0 3 o 978.43 1063.88
    -21 1 3 < 289.68 316.29
    -19 1 3 < 81.13 104.53
    -17 1 3 o 381.29 428.26
    -15 1 3 o 1145.08 1302.86
    -13 1 3 < 19.49 12.52
    -11 1 3 o 2035.56 2024.21
    -9 1 3 o 1511.75 1150.16
    -7 1 3 o 80.16 67.53
    -5 1 3 o 3550.72 3478.35
    -3 1 3 o 3718.10 3409.12
    -1 1 3 o 481.18 444.72
    1 1 3 o 6081.35 6166.15
    3 1 3 o 2444.87 2257.27
    5 1 3 o 592.03 556.28
    7 1 3 o 3914.96 3869.90
    9 1 3 o 817.88 797.19
    11 1 3 o 525.52 500.82
    13 1 3 o 881.96 890.88
    15 1 3 < 124.98 115.78
    -20 2 3 < 185.41 240.19
    -18 2 3 < 495.55 479.89
    -16 2 3 < 57.98 73.69
    -14 2 3 o 1208.18 1158.15
    -12 2 3 o 2299.66 2131.17
    -10 2 3 < 10.23 0.13
    -8 2 3 o 2279.20 2158.16
    -6 2 3 o 4059.92 3737.56
    -4 2 3 < 8.77 8.83
    -2 2 3 o 5976.10 5612.65
    0 2 3 o 1113.41 1014.57
    2 2 3 o 667.07 638.69
    4 2 3 o 1245.46 1295.78
    6 2 3 o 742.11 878.51
    8 2 3 o 274.09 347.88
    10 2 3 o 1961.74 2006.52
    12 2 3 < 18.76 44.95
    14 2 3 o 405.16 472.17
    -19 3 3 < 0.00 24.68
    -17 3 3 o 613.71 604.63
    -15 3 3 o 500.18 505.38
    -13 3 3 < 17.30 3.80
    -11 3 3 o 1342.91 1357.53
    -9 3 3 o 1631.37 1583.20
    -7 3 3 o 562.06 580.74
    -5 3 3 o 3103.17 2982.19
    -3 3 3 o 897.79 851.37
    -1 3 3 o 143.99 126.28
    1 3 3 o 4742.58 4629.40
    3 3 3 o 2161.03 2124.41
    5 3 3 o 1526.86 1564.53
    7 3 3 o 2548.66 2582.53
    9 3 3 o 160.80 178.71
    11 3 3 o 199.54 238.86
    13 3 3 o 816.91 861.03
    -18 4 3 o 275.31 329.28
    -16 4 3 < 17.30 0.11
    -14 4 3 o 692.90 739.22
    -12 4 3 o 1169.93 1224.95
    -10 4 3 < 2.68 1.44
    -8 4 3 o 2378.60 2397.68
    -6 4 3 o 1758.55 1792.62
    -4 4 3 o 292.36 282.58
    -2 4 3 o 2478.25 2533.25
    0 4 3 o 782.55 770.16
    2 4 3 o 456.08 458.79
    4 4 3 o 1653.30 1646.78
    6 4 3 o 156.41 172.65
    8 4 3 o 385.92 400.48
    10 4 3 o 800.09 813.56
    12 4 3 < 52.14 74.93
    -17 5 3 o 278.23 300.57
    -15 5 3 o 535.75 632.76
    -13 5 3 o 107.93 137.53
    -11 5 3 o 1076.62 1133.10
    -9 5 3 o 169.57 187.59
    -7 5 3 o 70.90 81.37
    -5 5 3 o 1643.31 1709.16
    -3 5 3 o 1075.64 1128.45
    -1 5 3 o 915.82 948.47
    1 5 3 o 2181.99 2266.40
    3 5 3 o 299.43 305.44
    5 5 3 o 355.22 359.04
    7 5 3 o 1926.17 1997.12
    9 5 3 o 126.20 158.91
    11 5 3 o 664.39 685.14
    -14 6 3 o 307.47 341.22
    -12 6 3 o 555.00 637.20
    -10 6 3 < 8.04 9.57
    -8 6 3 o 1590.20 1660.96
    -6 6 3 o 532.34 594.42
    -4 6 3 o 338.41 318.02
    -2 6 3 o 1165.30 1188.35
    0 6 3 o 322.82 343.54
    2 6 3 o 357.90 373.75
    4 6 3 o 918.74 966.25
    6 6 3 < 38.98 23.06
    8 6 3 o 225.12 261.74
    -11 7 3 < 367.89 506.73
    -9 7 3 o 173.22 212.33
    -7 7 3 o 251.67 292.19
    -5 7 3 o 714.34 755.43
    -3 7 3 < 115.00 128.56
    -1 7 3 o 193.69 179.26
    1 7 3 o 1329.02 1279.36
    3 7 3 o 330.37 213.45
    -8 -6 4 o 480.20 495.67
    -6 -6 4 < 12.67 43.42
    -4 -6 4 o 478.74 576.28
    -2 -6 4 o 803.75 928.16
    0 -6 4 < 24.12 0.12
    2 -6 4 o 557.19 579.03
    -13 -5 4 < 78.94 75.89
    -11 -5 4 o 726.03 759.79
    -9 -5 4 o 100.13 75.98
    -7 -5 4 o 979.90 1040.48
    -5 -5 4 o 623.70 666.71
    -3 -5 4 < 45.80 43.85
    -1 -5 4 o 858.57 829.53
    1 -5 4 o 797.41 806.22
    3 -5 4 o 141.06 135.06
    5 -5 4 o 1069.31 1144.06
    7 -5 4 o 153.49 169.07
    -16 -4 4 o 365.45 336.09
    -14 -4 4 o 707.76 712.47
    -12 -4 4 < 16.32 0.99
    -10 -4 4 o 900.72 932.15
    -8 -4 4 o 961.62 920.16
    -6 -4 4 < 22.17 0.80
    -4 -4 4 o 1237.66 1163.02
    -2 -4 4 o 1482.76 1427.68
    0 -4 4 < 12.43 2.50
    2 -4 4 o 1420.87 1435.21
    4 -4 4 o 780.12 852.70
    6 -4 4 o 87.71 94.69
    8 -4 4 o 739.67 826.15
    -17 -3 4 o 388.11 365.38
    -15 -3 4 < 68.95 67.70
    -13 -3 4 o 557.92 495.82
    -11 -3 4 o 746.49 752.14
    -9 -3 4 < 24.85 13.77
    -7 -3 4 o 1018.15 988.75
    -5 -3 4 o 1891.58 1741.96
    -3 -3 4 o 263.12 190.46
    -1 -3 4 o 2835.90 2685.61
    1 -3 4 o 321.35 297.88
    3 -3 4 o 285.78 273.95
    5 -3 4 o 1041.78 1136.67
    7 -3 4 o 687.05 695.28
    9 -3 4 o 303.81 320.37
    11 -3 4 o 966.25 1020.00
    -18 -2 4 < 0.00 4.70
    -16 -2 4 o 457.55 571.93
    -14 -2 4 o 699.72 725.26
    -12 -2 4 < 3.17 0.05
    -10 -2 4 o 1870.87 1741.36
    -8 -2 4 o 1631.13 1484.01
    -6 -2 4 o 215.37 151.52
    -4 -2 4 o 2281.88 1718.92
    -2 -2 4 o 1714.70 1510.32
    0 -2 4 < 32.16 6.43
    2 -2 4 o 3086.36 2754.76
    4 -2 4 o 1143.13 1091.67
    6 -2 4 o 570.84 453.90
    8 -2 4 o 955.05 933.33
    10 -2 4 < 82.59 126.20
    12 -2 4 o 125.23 157.40
    -19 -1 4 < 180.05 226.91
    -17 -1 4 o 332.32 362.65
    -15 -1 4 < 13.16 18.90
    -13 -1 4 o 431.72 480.96
    -11 -1 4 o 1749.78 1255.00
    -9 -1 4 < 0.00 0.78
    -7 -1 4 o 2922.15 2203.04
    -5 -1 4 o 1234.98 1074.26
    -3 -1 4 o 461.20 383.10
    -1 -1 4 o 2792.05 2570.08
    1 -1 4 o 706.29 711.94
    3 -1 4 o 925.08 871.12
    5 -1 4 o 1789.98 1982.33
    7 -1 4 o 115.73 180.31
    9 -1 4 o 318.19 311.58
    11 -1 4 o 1032.77 1062.91
    -20 0 4 < 203.43 232.20
    -18 0 4 < 42.15 24.68
    -16 0 4 o 763.06 860.22
    -14 0 4 o 966.74 1057.07
    -12 0 4 o 215.37 265.13
    -10 0 4 o 2333.28 1684.30
    -8 0 4 o 1305.88 953.55
    -6 0 4 < 16.08 18.31
    -4 0 4 o 3599.69 3382.02
    -2 0 4 o 1676.69 1748.12
    0 0 4 o 578.88 536.13
    2 0 4 o 1916.91 1895.90
    4 0 4 o 838.83 922.67
    6 0 4 o 210.50 226.60
    8 0 4 o 1842.36 1956.39
    10 0 4 < 15.84 35.00
    12 0 4 o 407.60 474.81
    -19 1 4 o 352.54 302.55
    -17 1 4 o 451.45 303.70
    -15 1 4 < 0.00 2.08
    -13 1 4 o 589.59 574.71
    -11 1 4 o 899.50 1148.03
    -9 1 4 < 26.31 33.23
    -7 1 4 o 2543.30 2369.61
    -5 1 4 o 885.61 825.36
    -3 1 4 o 716.77 671.11
    -1 1 4 o 2581.55 2565.72
    1 1 4 o 409.06 392.27
    3 1 4 o 1027.65 1104.70
    5 1 4 o 2013.64 1833.42
    7 1 4 o 132.29 103.76
    9 1 4 o 481.18 508.27
    11 1 4 o 998.17 999.24
    -18 2 4 < 122.79 10.60
    -16 2 4 o 982.09 717.50
    -14 2 4 o 457.79 544.30
    -12 2 4 < 85.27 95.37
    -10 2 4 o 2361.06 2232.11
    -8 2 4 o 937.50 825.23
    -6 2 4 o 591.06 608.16
    -4 2 4 o 1736.14 1817.95
    -2 2 4 o 1026.43 1066.01
    0 2 4 o 148.86 168.10
    2 2 4 o 3040.07 3203.28
    4 2 4 o 367.89 443.26
    6 2 4 o 732.61 831.08
    8 2 4 o 660.49 755.96
    10 2 4 < 34.11 49.29
    -17 3 4 o 331.59 335.43
    -15 3 4 < 12.67 5.99
    -13 3 4 o 797.41 790.32
    -11 3 4 o 445.61 404.47
    -9 3 4 < 64.81 48.56
    -7 3 4 o 1594.10 1451.16
    -5 3 4 o 988.67 961.65
    -3 3 4 o 1061.03 1038.23
    -1 3 4 o 2447.06 2349.38
    1 3 4 < 10.48 12.30
    3 3 4 o 644.41 690.54
    5 3 4 o 1106.34 1150.54
    7 3 4 o 118.41 136.55
    9 3 4 o 691.68 781.34
    -16 4 4 o 557.68 587.16
    -14 4 4 o 339.38 351.26
    -12 4 4 o 252.16 256.57
    -10 4 4 o 1276.16 1321.93
    -8 4 4 o 325.49 329.10
    -6 4 4 o 360.33 357.95
    -4 4 4 o 1751.24 1703.59
    -2 4 4 o 466.80 457.92
    0 4 4 o 460.47 449.72
    2 4 4 o 1500.79 1524.87
    4 4 4 o 212.94 241.58
    6 4 4 o 487.27 518.03
    8 4 4 o 694.60 822.44
    -15 5 4 < 33.62 10.77
    -13 5 4 o 246.31 310.99
    -11 5 4 o 475.33 506.46
    -9 5 4 o 152.76 170.17
    -7 5 4 o 1233.28 1287.06
    -5 5 4 o 79.18 75.62
    -3 5 4 o 421.24 419.46
    -1 5 4 o 1008.40 1085.09
    1 5 4 o 83.08 93.97
    3 5 4 o 1011.33 1050.42
    5 5 4 o 592.52 640.57
    -10 6 4 o 473.14 598.72
    -8 6 4 < 56.28 114.68
    -6 6 4 o 164.21 242.61
    -4 6 4 o 926.30 1023.68
    -2 6 4 o 125.47 120.56
    0 6 4 o 365.94 384.65
    2 6 4 o 588.62 692.29
    -10 -4 5 o 428.07 415.49
    -8 -4 5 < 33.38 24.52
    -6 -4 5 o 1018.39 1015.27
    -4 -4 5 o 497.50 471.12
    -2 -4 5 o 199.54 205.54
    0 -4 5 o 1103.18 1065.58
    2 -4 5 o 221.95 237.87
    -13 -3 5 o 549.15 481.19
    -11 -3 5 < 5.85 14.28
    -9 -3 5 o 1043.73 954.29
    -7 -3 5 o 313.56 282.41
    -5 -3 5 o 150.32 103.06
    -3 -3 5 o 558.65 523.06
    -1 -3 5 o 495.07 484.24
    1 -3 5 o 132.05 130.54
    3 -3 5 o 1132.90 1152.30
    5 -3 5 < 35.33 48.62
    -14 -2 5 < 108.17 28.95
    -12 -2 5 o 593.01 514.04
    -10 -2 5 o 355.22 338.09
    -8 -2 5 < 0.00 48.86
    -6 -2 5 o 1851.38 1511.77
    -4 -2 5 o 752.34 681.93
    -2 -2 5 o 823.48 677.06
    0 -2 5 o 1382.38 1492.02
    2 -2 5 < 97.21 129.61
    4 -2 5 o 256.55 251.04
    6 -2 5 o 788.89 853.04
    -15 -1 5 o 676.33 648.12
    -13 -1 5 o 536.24 447.14
    -11 -1 5 < 78.94 110.30
    -9 -1 5 o 1240.10 926.84
    -7 -1 5 o 396.64 410.45
    -5 -1 5 o 188.33 177.77
    -3 -1 5 o 1260.56 1133.18
    -1 -1 5 o 196.37 220.04
    1 -1 5 o 310.39 279.70
    3 -1 5 o 781.82 928.01
    5 -1 5 < 80.64 133.88
    7 -1 5 o 499.45 578.48
    -16 0 5 < 79.18 75.97
    -14 0 5 < 15.11 13.71
    -12 0 5 o 603.48 621.10
    -10 0 5 o 622.73 534.29
    -8 0 5 o 480.20 393.03
    -6 0 5 o 1838.71 1580.01
    -4 0 5 o 270.19 256.32
    -2 0 5 o 455.60 466.04
    0 0 5 o 1865.26 2038.28
    2 0 5 o 165.91 163.21
    4 0 5 o 826.41 912.90
    6 0 5 o 509.93 586.29
    -15 1 5 o 753.56 732.34
    -13 1 5 o 372.76 346.41
    -11 1 5 o 217.57 205.29
    -9 1 5 o 1132.66 972.88
    -7 1 5 o 363.50 277.98
    -5 1 5 o 260.93 281.10
    -3 1 5 o 1036.66 1116.18
    -1 1 5 o 120.36 141.33
    1 1 5 o 376.66 410.84
    3 1 5 o 950.42 898.64
    5 1 5 < 23.39 42.00
    7 1 5 o 587.65 623.86
    -16 2 5 o 144.96 109.95
    -14 2 5 < 97.70 116.46
    -12 2 5 o 579.85 521.75
    -10 2 5 < 180.29 177.21
    -8 2 5 o 189.30 193.55
    -6 2 5 o 1726.64 1659.75
    -4 2 5 < 135.22 250.43
    -2 2 5 o 1003.53 1201.55
    0 2 5 o 1212.08 1201.79
    2 2 5 < 18.76 16.77
    4 2 5 o 364.96 449.53
    6 2 5 o 756.73 847.37
    -13 3 5 o 322.57 292.69
    -11 3 5 o 168.35 225.74
    -9 3 5 o 1042.27 1074.30
    -7 3 5 < 80.89 44.31
    -5 3 5 o 291.39 324.75
    -3 3 5 o 566.45 562.91
    -1 3 5 o 168.84 172.30
    1 3 5 o 450.97 470.14
    3 3 5 o 800.09 862.34
    5 3 5 < 0.00 9.68
    -12 4 5 o 389.08 385.36
    -10 4 5 o 116.46 111.38
    -8 4 5 o 337.92 321.06
    -6 4 5 o 968.20 961.03
    -4 4 5 < 44.58 55.63
    -2 4 5 o 717.50 720.98
    0 4 5 o 919.47 957.25
    2 4 5 < 10.48 0.21
    -5 5 5 o 324.76 317.61
    -6 0 6 < 34.11 42.04
    -4 0 6 o 433.42 478.73
_refine_special_details     ?
_reflns_number_total     1215
_reflns_number_gt     1029
_reflns_threshold_expression     'I>3\s(I)'
_refine_ls_structure_factor_coef     Fsqd
_refine_ls_R_factor_all     0.0466
_refine_ls_R_factor_gt     0.0375
_refine_ls_wR_factor_gt     0.0733
_refine_ls_wR_factor_ref     0.0750
_refine_ls_goodness_of_fit_ref     1.50
_refine_ls_restrained_S_all     ?
_refine_ls_number_reflns     1215
_refine_ls_number_parameters     50
_refine_ls_number_restraints     1
_refine_ls_number_constraints     0
_refine_ls_hydrogen_treatment     mixed
_refine_ls_weighting_scheme     sigma
_refine_ls_weighting_details     'w=1/(\s^2^(I)+0.0004I^2^)'
_refine_ls_shift/su_max     0.0181
_refine_ls_shift/su_mean     0.0010
_refine_diff_density_max     1.88
_refine_diff_density_min     -1.81
_refine_ls_extinction_method     'none'
_refine_ls_extinction_coef     ?
_refine_ls_abs_structure_details     ?
_refine_ls_abs_structure_Flack     ?
_refine_ls_abs_structure_Rogers     ?
loop_
    _atom_type_symbol
    _atom_type_scat_dispersion_real
    _atom_type_scat_dispersion_imag
    _atom_type_scat_source
    C 0.0033 0.0016 'International Tables Vol C tables 4.2.6.8 and 6.1.1.1'
    H 0.0000 0.0000 'International Tables Vol C tables 4.2.6.8 and 6.1.1.1'
    O 0.0106 0.0060 'International Tables Vol C tables 4.2.6.8 and 6.1.1.1'
    Rb -0.9393 2.9676 'International Tables Vol C tables 4.2.6.8 and 6.1.1.1'
_computing_data_collection
;
APEX3 (Bruker, 2016)
;
_computing_cell_refinement
;
SAINT-Plus (Bruker, 2016)
;
_computing_data_reduction
;
SAINT-Plus (Bruker, 2016)
;
_computing_structure_solution
;
SHELXT (Sheldrick, 2015)
;
_computing_structure_refinement
;
Jana2006 (Pet\<r\'i\<cek <i>et al.</i>,  2014)
;
_computing_molecular_graphics
;
ATOMS (Dowty, 2006)
;
_computing_publication_material
;
publCIF (Westrip, 2010)
;
loop_
    _atom_site_type_symbol
    _atom_site_label
    _atom_site_fract_x
    _atom_site_fract_y
    _atom_site_fract_z
    _atom_site_U_iso_or_equiv
    _atom_site_adp_type
    _atom_site_calc_flag
    _atom_site_refinement_flags
    _atom_site_occupancy
    _atom_site_disorder_assembly
    _atom_site_disorder_group
    Rb Rb 0.66221(2) -0.00995(4) 0.29542(8) 0.01812(10) Uani d . 1 . .
    O O1 0.68811(18) 0.4885(4) 1.0957(7) 0.0232(8) Uani d . 1 . .
    O O2 0.57544(19) 0.2938(4) 0.7298(7) 0.0218(8) Uani d . 1 . .
    O O3 0.57832(19) 0.6790(4) 0.7345(6) 0.0219(8) Uani d . 1 . .
    C C 0.6160(2) 0.4961(5) 0.8620(8) 0.0153(9) Uani d . 1 . .
    H H 0.529(2) 0.326(7) 0.570(10) 0.037(13) Uiso d . 1 . .
loop_
    _atom_site_aniso_label
    _atom_site_aniso_U_11
    _atom_site_aniso_U_22
    _atom_site_aniso_U_33
    _atom_site_aniso_U_12
    _atom_site_aniso_U_13
    _atom_site_aniso_U_23
    _atom_site_aniso_type_symbol
    Rb 0.02362(19) 0.01426(16) 0.01495(15) 0.00035(9) 0.00184(11) 0.00014(9) Rb
    O1 0.0190(14) 0.0226(11) 0.0236(13) 0.0006(8) -0.0032(10) 0.0001(8) O
    O2 0.0227(14) 0.0118(10) 0.0266(13) 0.0014(8) -0.0022(11) -0.0019(8) O
    O3 0.0256(14) 0.0128(10) 0.0223(12) 0.0003(8) -0.0033(10) 0.0007(7) O
    C 0.0155(16) 0.0151(13) 0.0155(14) -0.0005(10) 0.0047(12) -0.0003(9) C
loop_
    _geom_bond_atom_site_label_1
    _geom_bond_atom_site_label_2
    _geom_bond_site_symmetry_1
    _geom_bond_site_symmetry_2
    _geom_bond_distance
    _geom_bond_publ_flag
    Rb O1 . 1_554 3.031(2) ?
    Rb O1 . 4_656 3.015(3) ?
    Rb O1 . 4_657 2.865(3) ?
    Rb O1 . 1_544 3.101(2) ?
    Rb O2 . 1_554 2.926(2) ?
    Rb O2 . . 3.027(3) ?
    Rb O3 . 1_544 2.885(2) ?
    Rb O3 . 1_545 2.944(3) ?
    Rb C . 1_544 3.324(3) ?
    Rb C . 1_554 3.408(3) ?
    O1 C . . 1.241(4) ?
    O2 C . . 1.349(4) ?
    O2 H . . 0.85(3) ?
    O3 C . . 1.270(4) ?
loop_
    _geom_angle_atom_site_label_1
    _geom_angle_atom_site_label_2
    _geom_angle_atom_site_label_3
    _geom_angle_site_symmetry_1
    _geom_angle_site_symmetry_2
    _geom_angle_site_symmetry_3
    _geom_angle
    _geom_angle_publ_flag
    O1 Rb O1 1_554 . 4_656 73.01(7) ?
    O1 Rb O1 1_554 . 4_657 94.75(6) ?
    O1 Rb O2 1_554 . 1_554 43.56(6) ?
    O1 Rb O2 1_554 . . 70.67(7) ?
    O1 Rb O3 1_554 . 1_544 116.17(7) ?
    O1 Rb O3 1_554 . 1_545 144.31(8) ?
    O1 Rb O1 4_656 . 4_657 84.89(8) ?
    O1 Rb O2 4_656 . 1_554 81.38(7) ?
    O1 Rb O2 4_656 . . 140.08(6) ?
    O1 Rb O3 4_656 . 1_544 80.76(7) ?
    O1 Rb O3 4_656 . 1_545 141.28(7) ?
    O1 Rb O2 4_657 . 1_554 138.29(6) ?
    O1 Rb O2 4_657 . . 82.17(7) ?
    O1 Rb O3 4_657 . 1_544 139.80(7) ?
    O1 Rb O3 4_657 . 1_545 82.33(7) ?
    O2 Rb O2 1_554 . . 83.64(7) ?
    O2 Rb O3 1_554 . 1_544 76.08(6) ?
    O2 Rb O3 1_554 . 1_545 130.12(8) ?
    O2 Rb O3 . . 1_544 130.57(7) ?
    O2 Rb O3 . . 1_545 73.70(7) ?
    O3 Rb O3 1_544 . 1_545 85.85(7) ?
    Rb O1 Rb 1_556 . 4_656 106.99(8) ?
    Rb O1 Rb 1_556 . 4_657 85.25(6) ?
    Rb O1 C 1_556 . . 96.77(18) ?
    Rb O1 Rb 4_656 . 4_657 84.89(7) ?
    Rb O1 C 4_656 . . 103.4(2) ?
    Rb O1 C 4_657 . . 170.4(3) ?
    Rb O2 Rb . . 1_556 83.64(6) ?
    Rb O2 C . . . 122.1(2) ?
    Rb O2 H . . . 97(3) ?
    Rb O2 C 1_556 . . 98.99(17) ?
    Rb O2 H 1_556 . . 149(3) ?
    C O2 H . . . 107(3) ?
    Rb O3 Rb 1_565 . 1_566 85.85(6) ?
    Rb O3 C 1_565 . . 121.9(2) ?
    Rb O3 C 1_566 . . 98.73(18) ?
    O1 C O2 . . . 117.2(3) ?
    O1 C O3 . . . 125.2(3) ?
    O2 C O3 . . . 117.6(3) ?
loop_
    _geom_hbond_atom_site_label_D
    _geom_hbond_atom_site_label_H
    _geom_hbond_atom_site_label_A
    _geom_hbond_site_symmetry_D
    _geom_hbond_site_symmetry_H
    _geom_hbond_site_symmetry_A
    _geom_hbond_distance_DH
    _geom_hbond_distance_HA
    _geom_hbond_distance_DA
    _geom_hbond_angle_DHA
    _geom_hbond_publ_flag
    O2 H O3 . . 2_666 0.85(3) 1.75(3) 2.582(3) 165(4) yes
data_global
_journal_date_recd_electronic     2017-05-17
_journal_date_accepted     2017-06-03
_journal_name_full     'Acta Crystallographica, Section E'
_journal_year     2017
_journal_volume     73
_journal_issue      7
_journal_page_first     975
_journal_page_last     979
_journal_paper_category     GI
_journal_paper_doi     10.1107/S2056989017008271
_journal_coeditor_code     PK2601
_publ_contact_author_name     'Berthold St\"oger'
_publ_contact_author_address
;
X-Ray Centre
TU Wien
Getreidemarkt 9
A-1060 Vienna
Austria
;
_publ_contact_author_email     'bstoeger@mail.tuwien.ac.at'
_publ_contact_author_fax     '(+43) 1 58801 1799'
_publ_contact_author_phone     '(+43) 1 58801 406628'
_publ_section_title
;
The phase transition of rubidium hydrogen carbonate, RbHCO~3~
;
_publ_section_title_footnote     .
loop_
    _publ_author_name
    _publ_author_footnote
    _publ_author_address
    'Larvor, Carla' .
;
D\'epartement Mesures Physique
Institut Universitaire T\'echnologique de Bordeaux
15 Rue de Naudet, 33175 Gradignan, France
;
    'St\"oger, Berthold' .
;
X-Ray Centre, TU Wien, Getreidemarkt 9, A-1060 Vienna,
Austria
;
_publ_section_synopsis
;
Rubidium hydrogen carbonate shows an order/disorder phase transition with the
high-temperature phase (HT) having monclinic and the low-temperature phase
triclinic symmetry. A comparison is made with the related HT/LT structures of
potassium hydrogen carbonate.
;
