# Supplementary material for: The phase transition of rubidium hydrogen carbonate, RbHCO3
Source: Acta Crystallogr E Crystallogr Commun. 2017 Jun 7;73(Pt 7):975–9. doi: 10.1107/S2056989017008271 (PMC5499272; doi:10.1107/S2056989017008271)
Supplement: Supplementary file 2 [file e-73-00975-HT_RbHCO3sup2.hkl]

#
# h,k,l, Fc-squared, Fo-squared, sigma(Fo-squared) and status flag
#
data_HT_RbHCO3
_shelx_title                             '   '
_shelx_refln_list_code                   4
_shelx_F_calc_maximum                    140.21
_exptl_crystal_F_000                     272
_reflns_d_resolution_high                0.6530

loop_
 _symmetry_equiv_pos_as_xyz
 'x, y, z'
 '-x, y, -z'
 '-x, -y, -z'
 'x, -y, z'
 'x+1/2, y+1/2, z'
 '-x+1/2, y+1/2, -z'
 '-x+1/2, -y+1/2, -z'
 'x+1/2, -y+1/2, z'

_cell_length_a                           14.807(3)
_cell_length_b                           5.8216(12)
_cell_length_c                           4.0217(9)
_cell_angle_alpha                        90
_cell_angle_beta                         104.321(5)
_cell_angle_gamma                        90

_shelx_F_squared_multiplier              1.000

loop_
 _refln_index_h
 _refln_index_k
 _refln_index_l
 _refln_F_squared_calc
 _refln_F_squared_meas
 _refln_F_squared_sigma
 _refln_observed_status
   2   0   0  1656.24  1691.28    41.17 o
   4   0   0 10963.60 10113.10   280.75 o
   6   0   0  5001.47  4907.93   134.56 o
   8   0   0  2281.79  2306.09    93.21 o
  10   0   0  1235.91  1092.03    36.54 o
  12   0   0  2931.23  2761.00    95.72 o
  14   0   0     0.11   -23.85    22.22 <
  16   0   0   302.54   272.39    35.68 o
  18   0   0   166.24   165.35    36.06 o
  20   0   0     5.92    -6.71    37.76 <
   1   1   0   574.64   562.13     9.11 o
   3   1   0  8064.04  7760.21   175.10 o
   5   1   0  1499.56  1375.70    27.89 o
   7   1   0  5357.25  5349.41   103.70 o
   9   1   0  4463.80  4258.19    98.86 o
  11   1   0     9.34    11.37     6.85 <
  13   1   0  1797.19  1761.50    52.24 o
  15   1   0  1006.51   977.07    44.03 o
  17   1   0    26.96    -9.98    21.03 <
  19   1   0   368.79   358.76    31.88 o
  21   1   0    67.97    67.95    36.20 <
   0   2   0 13301.10 12117.10   281.29 o
   2   2   0  6743.69  6883.60   110.06 o
   4   2   0  4069.42  3925.03    89.30 o
   6   2   0 12800.50 12230.80   276.92 o
   8   2   0    90.12    84.91     6.13 o
  10   2   0  1265.90  1196.42    31.77 o
  12   2   0   892.73   872.18    29.57 o
  14   2   0   205.86   197.02    17.17 o
  16   2   0   322.44   317.99    21.81 o
  18   2   0   331.75   415.00    37.66 o
  20   2   0    16.25    62.94    32.29 <
   1   3   0  4016.34  4055.58    70.00 o
   3   3   0  4114.95  4196.77    75.86 o
   5   3   0    42.09    39.21     4.84 o
   7   3   0   933.69   873.00    19.44 o
   9   3   0  3836.25  3790.01    87.71 o
  11   3   0    61.52    72.44    10.22 o
  13   3   0  2219.89  2228.33    61.60 o
  15   3   0   475.10   573.72    32.66 o
  17   3   0    46.57    66.59    21.13 o
  19   3   0   135.84   197.56    33.33 o
   0   4   0  9153.91  8876.25   219.17 o
   2   4   0  1387.36  1385.26    27.91 o
   4   4   0  2435.47  2528.88    46.94 o
   6   4   0  3806.09  3949.02    76.29 o
   8   4   0   275.84   287.56    12.76 o
  10   4   0   752.40   825.90    23.12 o
  12   4   0   904.30   972.94    29.34 o
  14   4   0    26.81    51.59    13.85 o
  16   4   0   178.03   192.27    24.75 o
  18   4   0   154.72   281.30    45.97 o
   1   5   0   113.14   109.70     8.23 o
   3   5   0  2529.89  2509.82    56.30 o
   5   5   0   755.69   752.39    22.94 o
   7   5   0  1984.32  2031.70    46.87 o
   9   5   0  1339.75  1412.46    35.74 o
  11   5   0     8.11    13.61    10.92 <
  13   5   0   444.68   487.76    30.13 o
  15   5   0   460.41   424.00    28.25 o
  17   5   0     6.84    35.38    22.56 <
   0   6   0  4049.70  3919.41   113.49 o
   2   6   0   358.35   393.76    18.61 o
   4   6   0  1109.97  1125.42    31.56 o
   6   6   0  1186.72  1243.72    33.73 o
   8   6   0   153.00   158.47    13.91 o
  10   6   0   312.98   367.46    18.88 o
  12   6   0   519.73   574.82    29.87 o
  14   6   0     2.38    36.40    18.27 <
  16   6   0    88.71    83.18    26.48 o
   1   7   0   398.73   369.96    20.39 o
   3   7   0   852.31   833.15    29.83 o
   5   7   0    66.53    68.67    13.95 o
   7   7   0   243.83   281.02    18.05 o
   9   7   0   735.36   787.21    31.70 o
  11   7   0     9.24    26.60    17.05 <
  13   7   0   399.10   400.57    26.97 o
   0   8   0   617.57   653.79    48.22 o
   2   8   0   279.14   303.58    22.10 o
   4   8   0   247.88   281.71    22.10 o
   6   8   0   823.21   904.33    38.60 o
   8   8   0     1.15     9.54    16.68 <
 -22   0   1    12.26    27.06    37.08 <
 -20   0   1   118.07   118.56    36.90 o
 -18   0   1   397.58   428.91    47.79 o
 -16   0   1    32.63    56.53    31.46 <
 -14   0   1   755.28   937.58    74.40 o
 -12   0   1   816.44   582.84    48.36 o
 -10   0   1    67.51    26.46    15.46 <
  -6   0   1   838.25   860.43    47.80 o
  -4   0   1 17993.30 17997.80   965.83 o
  -2   0   1  3331.14  3307.61   103.69 o
   0   0   1    85.27    86.39     4.32 o
   2   0   1  3755.80  3806.42   119.08 o
   4   0   1 19318.60 19659.00   525.21 o
   6   0   1     8.23    29.12     7.44 o
   8   0   1  6771.78  6891.10   218.75 o
  10   0   1  2063.82  1936.52    71.68 o
  12   0   1    33.88    18.38    17.02 <
  14   0   1  1116.83  1078.30    74.66 o
  16   0   1   742.14   727.34    63.35 o
  18   0   1    80.32    46.90    45.61 <
  20   0   1   113.11    79.88    49.93 <
 -21   1   1   108.96   119.65    26.53 o
 -19   1   1    40.02    59.57    22.20 <
 -17   1   1   734.08   808.98    48.22 o
 -15   1   1   604.10   535.53    35.09 o
 -13   1   1   427.74   477.02    27.46 o
 -11   1   1  3950.73  3828.43   108.53 o
  -9   1   1  1482.02  1504.24    44.46 o
  -7   1   1   714.89   578.73    28.04 o
  -5   1   1  9795.78 10121.50   269.82 o
  -3   1   1  9414.97  9597.17   192.79 o
  -1   1   1  4754.03  4929.94    81.49 o
   1   1   1 15993.70 15905.40   286.45 o
   3   1   1   161.17   173.35     4.86 o
   5   1   1  3350.33  3271.77    74.99 o
   7   1   1  2639.99  2640.77    56.94 o
   9   1   1    10.28     7.28     7.22 <
  11   1   1  1769.76  1725.92    42.48 o
  13   1   1   433.95   486.28    34.04 o
  15   1   1   101.01    75.77    24.30 o
  17   1   1   329.00   354.11    35.05 o
  19   1   1   110.76   149.85    41.34 o
 -20   2   1    71.84   131.49    30.25 o
 -18   2   1   179.52   168.96    25.26 o
 -16   2   1    36.59    41.05    14.99 <
 -14   2   1  1121.40  1124.74    40.89 o
 -12   2   1  1212.88  1204.02    39.96 o
 -10   2   1  1274.94  1260.88    46.37 o
  -8   2   1  3312.23  3126.45    73.29 o
  -6   2   1   285.73   270.08    13.65 o
  -4   2   1  2532.25  2505.45    57.44 o
  -2   2   1 13280.20 13565.90   272.60 o
   0   2   1    12.73    14.87     2.82 o
   2   2   1 10236.90 10694.40   197.82 o
   4   2   1  4132.51  4051.61    79.71 o
   6   2   1   319.69   312.03    10.17 o
   8   2   1  2792.57  2815.50    56.64 o
  10   2   1  4513.92  4519.03    96.35 o
  12   2   1    38.29    48.47    12.68 o
  14   2   1  1306.32  1314.14    56.32 o
  16   2   1   203.75   228.89    34.29 o
  18   2   1     5.14    -1.94    34.12 <
  20   2   1    86.58    49.65    36.50 <
 -21   3   1   130.64   103.23    43.48 <
 -19   3   1    21.95    -3.35    20.97 <
 -17   3   1   812.70   761.75    44.28 o
 -15   3   1   181.39   173.23    17.18 o
 -13   3   1   252.27   244.99    21.45 o
 -11   3   1  1578.96  1529.38    39.23 o
  -9   3   1  2391.86  2285.66    47.93 o
  -7   3   1   899.48   851.69    20.41 o
  -5   3   1  8894.88  8591.78   180.59 o
  -3   3   1   747.61   714.99    17.58 o
  -1   3   1   965.29   935.64    22.72 o
   1   3   1  6212.56  6478.98   114.13 o
   3   3   1  1721.49  1821.89    34.25 o
   5   3   1  4664.27  4706.72    92.07 o
   7   3   1  2176.97  2196.38    45.84 o
   9   3   1   355.01   397.02    15.87 o
  11   3   1   551.09   621.48    28.82 o
  13   3   1   360.85   444.83    24.80 o
  15   3   1     4.08     2.35    27.26 <
  17   3   1   462.25   527.91    45.17 o
  19   3   1    57.21    62.60    37.16 <
 -20   4   1    50.80    30.37    33.76 <
 -18   4   1   163.02   140.15    24.27 o
 -16   4   1     0.79   -11.57    18.16 <
 -14   4   1   577.42   558.14    26.53 o
 -12   4   1   563.41   551.91    22.23 o
 -10   4   1   284.45   280.66    14.11 o
  -8   4   1  2804.98  2790.96    60.97 o
  -6   4   1   355.22   350.18    15.82 o
  -4   4   1  2601.66  2478.07    60.17 o
  -2   4   1  3774.33  3679.12    79.27 o
   0   4   1    63.73    64.88     6.59 o
   2   4   1  2706.89  2766.99    52.10 o
   4   4   1  3962.12  3885.08    74.17 o
   6   4   1    57.43    63.90     7.90 o
   8   4   1  2099.76  2199.61    42.85 o
  10   4   1  1682.71  1762.92    46.19 o
  12   4   1     0.88     4.81    15.13 <
  14   4   1   715.58   790.74    41.51 o
  16   4   1   231.91   298.22    35.82 o
  18   4   1    20.92    33.27    34.59 <
 -17   5   1   213.01   191.21    26.66 o
 -15   5   1   302.27   299.97    26.69 o
 -13   5   1   148.17   160.06    15.88 o
 -11   5   1  1532.35  1554.88    42.66 o
  -9   5   1   227.42   255.51    14.89 o
  -7   5   1   204.15   200.07    13.13 o
  -5   5   1  2049.99  1960.76    46.75 o
  -3   5   1  2178.56  2099.69    45.73 o
  -1   5   1  1689.07  1647.04    37.11 o
   1   5   1  4074.48  4097.17    81.80 o
   3   5   1     7.98    17.16     7.59 <
   5   5   1   857.73   925.06    24.19 o
   7   5   1   954.31  1058.23    26.97 o
   9   5   1    11.09    -1.00    10.26 <
  11   5   1   906.54   976.57    30.78 o
  13   5   1   165.02   172.84    23.16 o
  15   5   1    64.55    57.99    29.73 <
 -16   6   1     2.84     2.35    23.87 <
 -14   6   1   223.05   227.89    21.21 o
 -12   6   1   254.32   286.58    17.65 o
 -10   6   1    70.99    90.34    13.14 o
  -8   6   1  1502.93  1543.65    40.24 o
  -6   6   1   184.80   224.42    14.26 o
  -4   6   1  1298.12  1256.55    34.76 o
  -2   6   1  1196.80  1162.95    30.14 o
   0   6   1    55.39    72.46    11.42 o
   2   6   1   788.48   854.12    27.27 o
   4   6   1  1966.59  2052.92    49.17 o
   6   6   1    16.03    29.79    12.34 <
   8   6   1  1030.10  1121.37    34.25 o
  10   6   1   568.44   650.67    28.67 o
  12   6   1     0.67    16.58    16.13 <
  14   6   1   294.92   330.09    26.57 o
 -13   7   1    58.17    68.27    18.41 o
 -11   7   1   310.11   347.67    21.17 o
  -9   7   1   308.56   339.39    19.49 o
  -7   7   1   135.39   138.41    15.65 o
  -5   7   1  1221.31  1225.26    36.59 o
  -3   7   1   198.00   190.64    17.38 o
  -1   7   1   332.99   349.44    18.98 o
   1   7   1  1144.49  1108.58    34.69 o
   3   7   1   125.68   122.49    15.44 o
   5   7   1   780.38   841.01    31.82 o
   7   7   1   432.70   413.34    22.59 o
   9   7   1    40.42    46.00    18.20 <
  11   7   1   144.84   158.03    20.96 o
  -8   8   1   295.60   296.60    22.65 o
  -6   8   1    48.11    65.04    18.87 o
  -4   8   1   142.73   176.43    20.77 o
  -2   8   1   830.93   886.95    38.09 o
   0   8   1    11.62    36.78    17.69 <
   2   8   1   539.64   542.35    29.37 o
   4   8   1   252.26   227.09    19.56 o
   6   8   1    31.65    43.30    17.41 <
   8   8   1   188.33   275.59    49.41 o
 -22   0   2   152.38   248.73    41.76 o
 -20   0   2   122.29   107.42    47.72 <
 -18   0   2    23.82    44.10    38.08 <
 -16   0   2   992.34  1157.05    92.28 o
 -10   0   2  1947.43  2140.34   117.94 o
  -8   0   2   102.55   106.12     9.99 o
  -6   0   2   169.75   181.68     9.86 o
  -4   0   2  7213.22  7488.71   403.72 o
  -2   0   2   712.00   738.90    25.05 o
   0   0   2 11116.60 11561.90   438.24 o
   2   0   2  2515.15  2552.69    81.95 o
   4   0   2   665.87   791.54    28.66 o
   6   0   2  3102.86  3078.26   100.49 o
   8   0   2  2444.19  2470.25    83.46 o
  10   0   2   562.01   568.34    32.42 o
  12   0   2  2098.50  2111.99   103.04 o
  14   0   2    80.96    56.02    37.59 <
  16   0   2    47.03    -5.81    43.68 <
  18   0   2   191.31    75.37    77.42 <
 -21   1   2    11.56    34.08    27.01 <
 -19   1   2   182.53   201.83    34.43 o
 -17   1   2    92.51   102.53    26.67 o
 -15   1   2   204.60   225.88    39.46 o
 -11   1   2   608.75   593.12    24.76 o
  -9   1   2  2447.24  2430.44    60.69 o
  -7   1   2  8614.42  8385.64   204.93 o
  -5   1   2    28.26    31.87     4.92 o
  -3   1   2  7240.18  7526.95   179.04 o
  -1   1   2  6616.00  7016.86   150.41 o
   1   1   2   276.24   326.55    10.39 o
   3   1   2  4469.40  4620.63   101.82 o
   5   1   2  4327.46  4496.23    91.65 o
   7   1   2    12.88    21.11     6.35 o
   9   1   2  1585.42  1644.24    38.21 o
  11   1   2   797.88   786.87    30.18 o
  13   1   2    44.61     7.26    23.30 <
  15   1   2   580.17   475.02    47.63 o
  17   1   2    31.57   -26.20    40.27 <
 -20   2   2   215.12   193.55    29.72 o
 -18   2   2   101.16    99.88    23.17 o
 -16   2   2   827.41   845.00    53.33 o
 -14   2   2   169.73   163.74    21.42 o
 -12   2   2   210.13   228.35    16.95 o
 -10   2   2  2107.58  2015.08    52.78 o
  -8   2   2   810.69   838.28    26.37 o
  -6   2   2  2483.09  2534.05    62.58 o
  -4   2   2  2840.14  2840.35    70.55 o
  -2   2   2    22.54    28.84     4.06 o
   0   2   2  2265.67  2368.00    45.59 o
   2   2   2  5759.73  5882.30   120.03 o
   4   2   2   250.27   280.22    11.13 o
   6   2   2  6075.67  6058.87   126.38 o
   8   2   2   574.96   592.38    19.73 o
  10   2   2   402.16   355.79    17.48 o
  12   2   2   893.79   785.77    42.81 o
  14   2   2   392.90   360.76    42.15 o
  16   2   2    88.27    30.67    38.75 <
  18   2   2   284.27   307.26    48.77 o
 -21   3   2    20.85   -14.63    31.61 <
 -19   3   2    63.94    64.88    22.01 <
 -17   3   2   121.36   119.65    17.60 o
 -15   3   2    84.88    89.30    14.81 o
 -13   3   2  1685.98  1723.53    62.95 o
 -11   3   2   164.49   157.25    11.19 o
  -9   3   2  1823.29  1676.91    39.87 o
  -7   3   2  3068.33  3085.38    70.88 o
  -5   3   2   617.93   604.92    20.47 o
  -3   3   2  4554.43  4471.62   111.78 o
  -1   3   2  6874.34  6869.75   132.76 o
   1   3   2   167.17   202.69     8.94 o
   3   3   2  2216.83  2293.10    43.41 o
   5   3   2  1682.86  1664.76    36.60 o
   7   3   2   180.19   187.22    12.36 o
   9   3   2  1698.16  1641.59    46.15 o
  11   3   2   820.98   809.16    38.73 o
  13   3   2   212.11   205.38    36.63 o
  15   3   2   252.35   245.85    41.34 o
  17   3   2    16.69   -66.75    36.84 <
 -20   4   2    96.55    60.27    25.10 <
 -18   4   2    37.26    11.77    21.41 <
 -16   4   2   502.22   546.29    38.12 o
 -14   4   2   190.59   183.19    20.10 o
 -12   4   2   309.60   324.40    19.00 o
 -10   4   2  1155.09  1154.73    32.22 o
  -8   4   2   191.84   171.70    11.81 o
  -6   4   2   688.59   638.32    21.46 o
  -4   4   2  2313.06  2269.87    51.92 o
  -2   4   2   114.88   102.25     9.58 o
   0   4   2  2595.76  2600.28    50.13 o
   2   4   2  2239.11  2216.73    41.89 o
   4   4   2   161.15   175.53    10.28 o
   6   4   2  2383.03  2405.45    48.11 o
   8   4   2   715.59   721.92    26.13 o
  10   4   2   255.84   244.32    21.00 o
  12   4   2   762.84   794.95    47.38 o
  14   4   2   118.78   104.83    34.73 o
  16   4   2    35.73    -2.75    36.06 <
 -17   5   2    30.07    14.37    22.27 <
 -15   5   2    90.52    77.91    21.22 o
 -13   5   2   410.66   406.46    26.10 o
 -11   5   2   331.59   340.82    18.17 o
  -9   5   2   688.25   663.23    26.33 o
  -7   5   2  3053.70  2835.54    71.97 o
  -5   5   2     4.87    -5.37    11.44 <
  -3   5   2  1906.73  1822.71    42.42 o
  -1   5   2  1348.64  1306.93    32.84 o
   1   5   2   165.85   156.35    12.24 o
   3   5   2  1598.14  1629.22    35.87 o
   5   5   2  1630.18  1598.03    36.36 o
   7   5   2    75.19    72.02    13.37 o
   9   5   2   506.53   495.94    22.81 o
  11   5   2   264.15   270.60    20.46 o
  13   5   2     3.14   -37.12    22.70 <
 -16   6   2   253.23   238.51    29.04 o
 -14   6   2   100.88   110.22    24.08 o
 -12   6   2   212.21   204.68    18.70 o
 -10   6   2   455.41   471.97    24.57 o
  -8   6   2    54.80    45.10    14.52 o
  -6   6   2   201.82   165.07    15.41 o
  -4   6   2  1230.21  1137.51    35.21 o
  -2   6   2    75.51    53.58    13.82 o
   0   6   2  1416.66  1380.75    40.06 o
   2   6   2   836.27   824.33    29.24 o
   4   6   2    66.29    51.23    12.85 o
   6   6   2   851.92   902.45    38.88 o
   8   6   2   428.50   414.08    26.50 o
  10   6   2   114.45   116.84    21.18 o
  12   6   2   418.15   430.96    33.09 o
 -13   7   2   323.46   340.84    26.36 o
 -11   7   2    59.50    60.19    17.02 o
  -9   7   2   325.81   298.72    19.68 o
  -7   7   2   659.62   685.86    32.27 o
  -5   7   2    54.22    83.79    18.31 o
  -3   7   2   724.13   754.06    35.33 o
  -1   7   2   946.79   977.89    35.59 o
   1   7   2    12.10    14.85    15.95 <
   3   7   2   458.52   496.04    26.03 o
   5   7   2   348.20   385.76    25.75 o
   7   7   2    13.71    32.47    19.16 <
   9   7   2   345.04   336.11    25.41 o
  -8   8   2    65.17    85.61    20.08 o
  -6   8   2   245.37   241.98    23.46 o
  -4   8   2   262.37   271.42    23.83 o
  -2   8   2     4.82    31.27    19.90 <
   0   8   2   182.22   174.57    22.39 o
   2   8   2   556.21   567.78    28.72 o
   4   8   2    10.43    22.81    20.52 <
 -20   0   3    89.56    74.37    52.12 <
 -14   0   3   232.07   257.75    33.82 o
 -12   0   3  1603.12  1893.03   107.74 o
 -10   0   3   636.24   699.70    46.46 o
  -8   0   3  3087.48  3186.56   175.90 o
  -6   0   3  3729.19  3819.31   210.22 o
  -4   0   3   170.68   169.66    16.26 o
  -2   0   3  1863.73  1953.24    79.20 o
   0   0   3  2258.36  2288.85    92.91 o
   2   0   3    32.80    34.08    10.18 o
   4   0   3  3413.68  3394.55   111.20 o
   6   0   3   317.30   370.18    24.67 o
   8   0   3   451.60   447.76    29.64 o
  10   0   3   582.49   648.64    38.74 o
  12   0   3   249.56   255.95    39.18 o
  14   0   3   235.65   168.15    44.88 o
  16   0   3   470.20   275.19    84.60 o
 -21   1   3   102.69   109.62    39.60 <
 -19   1   3    76.34    29.06    46.92 <
 -13   1   3     5.69     6.01     9.68 <
 -11   1   3  1201.56  1247.05    42.42 o
  -9   1   3  1047.09  1066.59    36.87 o
  -7   1   3     6.55    11.02     9.82 <
  -5   1   3  2593.20  2600.92    83.72 o
  -3   1   3  3435.00  3499.88    86.12 o
  -1   1   3   213.72   203.53    13.03 o
   1   1   3  5054.79  5268.91   127.87 o
   3   1   3  2047.69  2111.87    55.12 o
   5   1   3   312.05   348.27    16.42 o
   7   1   3  2786.07  2812.63    67.28 o
   9   1   3   599.34   623.49    25.97 o
  11   1   3   334.18   340.40    25.21 o
  13   1   3   432.40   386.08    43.57 o
  15   1   3    34.39   -21.31    42.59 <
 -20   2   3    51.35    60.84    36.06 <
 -18   2   3   197.33   209.24    52.50 o
 -16   2   3   126.58    71.16    39.52 <
 -14   2   3   379.80   340.02    29.59 o
 -12   2   3  1568.21  1641.09    48.91 o
 -10   2   3    75.02    79.82     9.29 o
  -8   2   3  1247.31  1242.88    38.62 o
  -6   2   3  3102.53  3069.72    86.78 o
  -4   2   3    59.38    62.18     8.09 o
  -2   2   3  4125.42  4228.94    87.02 o
   0   2   3  1310.83  1364.75    31.26 o
   2   2   3   425.35   462.85    17.59 o
   4   2   3  1034.87  1048.03    33.00 o
   6   2   3   675.93   689.03    24.50 o
   8   2   3   153.75   168.84    17.46 o
  10   2   3  1281.66  1328.47    55.79 o
  12   2   3    47.04    -4.17    29.15 <
  14   2   3   247.98    64.66    44.98 <
 -19   3   3    54.82    48.91    50.11 <
 -17   3   3   168.15   151.02    29.77 o
 -15   3   3   337.94   321.82    26.71 o
 -13   3   3    13.29    23.41    11.28 <
 -11   3   3   576.58   559.08    24.98 o
  -9   3   3  1436.29  1459.42    41.36 o
  -7   3   3    61.64    74.87    11.36 o
  -5   3   3  2267.41  2169.32    57.87 o
  -3   3   3  1124.63  1115.80    27.60 o
  -1   3   3     1.65     2.49     6.61 <
   1   3   3  3088.66  3102.60    62.52 o
   3   3   3  2553.48  2531.75    56.94 o
   5   3   3   665.26   669.13    23.50 o
   7   3   3  1940.01  1898.66    51.37 o
   9   3   3   162.96   148.77    24.92 o
  11   3   3    66.93     4.41    27.64 <
  13   3   3   388.22   242.92    64.64 o
 -18   4   3   146.24    96.01    31.64 o
 -16   4   3    39.60    26.72    19.79 <
 -14   4   3   173.49   170.42    20.73 o
 -12   4   3   853.59   824.91    34.46 o
 -10   4   3   140.80   121.95    12.66 o
  -8   4   3  1082.26  1057.37    35.40 o
  -6   4   3  1837.90  1756.64    50.15 o
  -4   4   3     6.94    -2.97    11.71 <
  -2   4   3  1705.48  1628.54    40.24 o
   0   4   3   914.40   925.06    25.09 o
   2   4   3   107.38   108.42    11.16 o
   4   4   3  1132.87  1076.73    30.10 o
   6   4   3   297.03   281.51    15.59 o
   8   4   3   148.92   135.20    20.41 o
  10   4   3   536.34   541.44    38.33 o
  12   4   3    78.29    59.67    33.40 <
 -17   5   3    40.36    21.15    30.63 <
 -15   5   3   354.55   302.31    27.76 o
 -13   5   3     1.61     2.61    15.65 <
 -11   5   3   545.40   509.37    31.71 o
  -9   5   3   285.05   265.43    17.80 o
  -7   5   3     1.52    -5.61    13.41 <
  -5   5   3   741.13   736.08    27.06 o
  -3   5   3  1535.65  1425.05    43.52 o
  -1   5   3   110.20    94.77    15.94 o
   1   5   3  1781.82  1716.32    42.67 o
   3   5   3   500.97   475.48    21.92 o
   5   5   3    50.85    36.30    14.86 <
   7   5   3  1051.23  1038.01    38.54 o
   9   5   3   307.18   235.86    24.24 o
  11   5   3   223.79   166.95    27.04 o
 -14   6   3    56.35    60.74    24.01 <
 -12   6   3   391.19   352.90    26.52 o
 -10   6   3    93.03    97.98    21.14 o
  -8   6   3   607.55   564.88    31.88 o
  -6   6   3   775.74   728.74    44.01 o
  -4   6   3    19.07    -6.37    21.33 <
  -2   6   3   628.59   606.41    29.07 o
   0   6   3   463.22   442.50    25.27 o
   2   6   3    32.10    26.88    16.48 <
   4   6   3   662.93   624.53    28.87 o
   6   6   3   109.28    84.49    19.43 o
   8   6   3    81.90    68.19    22.22 o
 -11   7   3   131.73   176.57    54.08 o
  -9   7   3   257.94   262.00    25.97 o
  -7   7   3     3.48   -21.77    22.31 <
  -5   7   3   404.99   371.79    31.50 o
  -3   7   3   281.38   213.49    28.79 o
  -1   7   3     0.97   -11.23    21.09 <
   1   7   3   588.31   540.00    28.24 o
   3   7   3   457.21   512.72    29.88 o
   5   7   3   114.68   108.36    22.88 o
 -16   0   4   351.34   487.24    54.63 o
 -14   0   4   629.79   763.02    61.93 o
 -12   0   4    95.44    84.19    24.47 o
 -10   0   4  1085.04  1180.50    76.19 o
  -8   0   4   701.07   706.89    53.50 o
  -6   0   4     5.37     7.42    19.64 <
  -4   0   4  2399.18  2402.30    99.60 o
  -2   0   4  1371.05  1427.33    64.62 o
   0   0   4   397.52   475.42    35.17 o
   2   0   4  1419.56  1464.21    69.23 o
   4   0   4   569.35   589.95    43.08 o
   6   0   4   171.90   165.95    20.96 o
   8   0   4  1184.16  1175.23    54.49 o
  10   0   4     8.00   -12.03    24.15 <
  12   0   4   282.94   227.09    68.61 o
 -15   1   4    13.76     1.70    19.62 <
 -13   1   4   240.82   343.12    31.95 o
 -11   1   4   770.64   865.74    43.78 o
  -9   1   4     0.55    12.73    14.63 <
  -7   1   4  1609.63  1609.82    70.15 o
  -5   1   4   787.49   784.26    42.83 o
  -3   1   4   379.07   385.08    25.09 o
  -1   1   4  2033.67  2112.09    63.42 o
   1   1   4   408.17   429.77    25.56 o
   3   1   4   752.43   780.61    30.03 o
   5   1   4  1324.41  1408.99    44.10 o
   7   1   4    65.74    86.31    17.45 o
   9   1   4   262.38   272.83    24.02 o
  11   1   4   510.99   414.08    41.07 o
 -18   2   4     2.40   -21.85    50.11 <
 -16   2   4   274.26   459.58    65.25 o
 -14   2   4   374.65   430.42    37.68 o
 -12   2   4     3.74     3.71    18.22 <
 -10   2   4  1164.54  1211.37    57.23 o
  -8   2   4   855.02   854.42    45.78 o
  -6   2   4   192.32   199.72    22.95 o
  -4   2   4  1300.14  1320.15    43.92 o
  -2   2   4   933.15   949.51    35.62 o
   0   2   4    33.50    36.08    14.43 <
   2   2   4  2106.45  2191.29    60.45 o
   4   2   4   483.84   512.86    28.43 o
   6   2   4   474.30   493.14    29.88 o
   8   2   4   492.21   520.82    31.79 o
  10   2   4    23.63     1.60    26.96 <
  12   2   4   117.00   -25.94    40.35 <
 -17   3   4   139.18    87.19    50.34 <
 -15   3   4    14.90    66.15    39.47 <
 -13   3   4   290.03   357.65    33.05 o
 -11   3   4   380.88   380.14    28.93 o
  -9   3   4     0.44     9.08    16.88 <
  -7   3   4   812.98   880.02    42.25 o
  -5   3   4  1011.77  1037.61    39.11 o
  -3   3   4   353.73   366.90    20.99 o
  -1   3   4  1938.12  1922.79    54.69 o
   1   3   4    77.50    70.60    16.04 o
   3   3   4   361.99   380.51    21.94 o
   5   3   4   744.48   717.25    31.68 o
   7   3   4   199.10   170.48    22.63 o
   9   3   4   326.50   269.92    32.99 o
  11   3   4   420.18   289.02    42.71 o
 -16   4   4   177.02   141.29    33.70 o
 -14   4   4   292.20   212.75    32.61 o
 -12   4   4    18.30    22.05    20.12 <
 -10   4   4   652.11   620.26    40.40 o
  -8   4   4   414.10   419.03    34.70 o
  -6   4   4    39.47    24.45    17.51 <
  -4   4   4   956.86   949.71    42.68 o
  -2   4   4   638.30   592.20    36.59 o
   0   4   4    91.70    75.43    16.66 o
   2   4   4  1024.32  1011.99    37.41 o
   4   4   4   293.79   278.40    21.84 o
   6   4   4   187.40   136.16    19.89 o
   8   4   4   468.31   397.64    30.33 o
 -13   5   4    68.23    28.46    29.80 <
 -11   5   4   363.91   322.14    26.22 o
  -9   5   4     0.35    -0.10    19.92 <
  -7   5   4   760.72   714.49    33.88 o
  -5   5   4   235.64   207.04    26.74 o
  -3   5   4   128.25    92.65    25.68 o
  -1   5   4   667.81   651.69    41.08 o
   1   5   4   256.01   221.23    22.59 o
   3   5   4   332.28   281.30    23.90 o
   5   5   4   569.20   461.30    32.61 o
   7   5   4     6.47   -40.41    34.95 <
 -10   6   4   264.81   296.64    44.50 o
  -8   6   4   174.70   129.19    27.22 o
  -6   6   4     6.95   -21.17    23.59 <
  -4   6   4   498.20   478.46    36.13 o
  -2   6   4   286.59   216.94    28.84 o
   0   6   4    68.30    36.88    29.58 <
   2   6   4   399.64   367.54    32.31 o
   4   6   4   144.92   102.43    55.35 <
 -16   0   5    37.27    34.28    39.89 <
 -14   0   5     2.63     0.60    34.08 <
 -12   0   5   289.35   347.33    53.62 o
 -10   0   5   346.57   352.74    53.71 o
  -8   0   5   173.97   249.33    39.17 o
  -6   0   5  1036.59   987.90    80.54 o
  -4   0   5   201.46   217.36    28.75 o
  -2   0   5   302.24   345.93    35.01 o
   0   0   5  1289.76  1348.36    72.03 o
   2   0   5   102.24   117.64    32.44 o
   4   0   5   566.51   620.72    58.36 o
   6   0   5   317.22   289.52    42.45 o
   8   0   5     9.01     4.71    39.19 <
 -17   1   5     0.84    95.01    44.06 <
 -15   1   5   277.44   348.64    35.08 o
 -13   1   5   229.46   267.37    30.18 o
 -11   1   5    62.28    69.96    23.17 o
  -9   1   5   548.48   610.90    44.50 o
  -7   1   5   219.88   215.66    28.15 o
  -5   1   5   137.76   155.53    28.46 o
  -3   1   5   733.50   768.13    37.48 o
  -1   1   5   117.23   123.51    21.04 o
   1   1   5   237.30   240.65    24.83 o
   3   1   5   569.41   620.36    39.56 o
   5   1   5    38.83    50.31    25.31 <
   7   1   5   348.36   334.42    33.15 o
 -16   2   5    63.38   148.51    48.65 o
 -14   2   5    15.53    -0.90    26.30 <
 -12   2   5   255.06   299.35    31.70 o
 -10   2   5   171.95   198.02    28.48 o
  -8   2   5    47.02    36.08    24.96 <
  -6   2   5   965.38   980.18    60.33 o
  -4   2   5   325.94   300.65    36.50 o
  -2   2   5   552.58   598.87    36.81 o
   0   2   5   891.24   873.40    43.49 o
   2   2   5    30.30    37.08    22.61 <
   4   2   5   215.85   220.93    28.33 o
   6   2   5   437.53   456.58    35.29 o
 -15   3   5   156.43   238.11    53.23 o
 -13   3   5   198.57   211.25    32.73 o
 -11   3   5    30.62    44.80    27.58 <
  -9   3   5   555.37   550.97    50.22 o
  -7   3   5    98.01    82.38    29.78 <
  -5   3   5   124.15   104.63    32.53 o
  -3   3   5   352.52   380.81    43.45 o
  -1   3   5   180.75   185.85    25.89 o
   1   3   5   172.81   162.10    26.74 o
   3   3   5   610.17   550.97    38.52 o
   5   3   5     1.57   -51.72    26.10 <
 -12   4   5   152.10   179.28    33.60 o
 -10   4   5   151.58   167.85    33.71 o
  -8   4   5    51.99    55.02    32.05 <
  -6   4   5   596.16   516.99    53.53 o
  -4   4   5   150.09   168.15    41.13 o
  -2   4   5   247.95   185.99    44.96 o
   0   4   5   613.63   590.25    48.84 o
   2   4   5    34.39    27.26    29.83 <
  -7   5   5   100.96   124.86    39.63 o
  -5   5   5    48.76     6.61    41.00 <
  -3   5   5   359.40   330.92    55.65 o
  -1   5   5    29.10   -63.54    49.93 <
 -10   0   6    81.70    48.91    44.91 <
  -8   0   6   249.87   282.21    55.28 o
  -6   0   6    25.98    44.50    50.51 <
  -4   0   6   242.07   203.23    60.77 o
  -2   0   6   270.43   245.23    44.10 o
  -9   1   6    78.54    65.75    32.82 <
  -7   1   6    93.71    76.97    34.81 <
  -5   1   6   389.52   341.62    44.76 o
  -3   1   6    51.98    -6.01    39.85 <
  -6   2   6     3.09   -47.10    35.13 <
