# Supplementary material for: The phase transition of rubidium hydrogen carbonate, RbHCO3
Source: Acta Crystallogr E Crystallogr Commun. 2017 Jun 7;73(Pt 7):975–9. doi: 10.1107/S2056989017008271 (PMC5499272; doi:10.1107/S2056989017008271)
Supplement: Supplementary file 3 [file e-73-00975-LT_RbHCO3sup3.hkl]

#
# h,k,l, Fc-squared, Fo-squared, sigma(Fo-squared) and status flag
#
data_LT_RbHCO3
_shelx_title                             '   '
_shelx_refln_list_code                   4
_shelx_F_calc_maximum                    156.09
_exptl_crystal_F_000                     272
_reflns_d_resolution_high                0.6580

loop_
 _symmetry_equiv_pos_as_xyz
 'x, y, z'
 '-x, -y, -z'
 'x+1/2, y+1/2, z'
 '-x+1/2, -y+1/2, -z'

_cell_length_a                           14.945(3)
_cell_length_b                           5.8212(9)
_cell_length_c                           3.9699(6)
_cell_angle_alpha                        89.343(4)
_cell_angle_beta                         104.096(4)
_cell_angle_gamma                        92.748(9)

_shelx_F_squared_multiplier              1.000

loop_
 _refln_index_h
 _refln_index_k
 _refln_index_l
 _refln_F_squared_calc
 _refln_F_squared_meas
 _refln_F_squared_sigma
 _refln_observed_status
   2   0   0  1837.27  2007.06    75.09 o
   4   0   0 10966.60 11774.60   436.80 o
   6   0   0  5551.02  5711.52   257.31 o
   8   0   0  3086.28  3048.35   148.58 o
  10   0   0  1409.70  1307.58    59.09 o
  12   0   0  4386.94  4337.66   212.96 o
  14   0   0    15.90    11.69    13.89 <
  16   0   0   563.99   573.52    43.58 o
  18   0   0   488.31   489.70    45.56 o
  20   0   0    32.19    36.06    33.86 <
 -21   1   0   281.46   314.77    58.18 o
 -19   1   0   805.10   780.85    73.16 o
 -17   1   0     0.98     0.00    39.96 <
 -15   1   0  2115.86  2125.71   108.37 o
 -13   1   0  2146.52  2257.03   129.60 o
 -11   1   0    33.27    42.88    16.80 <
  -9   1   0  6087.22  6243.12   244.53 o
  -7   1   0  5634.31  6123.74   203.79 o
  -5   1   0  2831.40  2770.36    64.54 o
  -3   1   0  8061.94  7959.28   218.33 o
  -1   1   0   393.08   366.18     6.98 o
   1   1   0   757.43   675.60    12.28 o
   3   1   0  8578.84  8070.38   197.48 o
   5   1   0  1152.60  1062.98    64.24 o
   7   1   0  5646.36  5447.42   207.29 o
   9   1   0  5467.86  5614.06   242.74 o
  11   1   0     2.58     6.58    17.05 <
  13   1   0  2728.76  2712.14   128.73 o
  15   1   0  1740.36  1871.60   107.58 o
  17   1   0    36.17    27.04    40.45 <
  19   1   0   755.52   794.00    72.49 o
  21   1   0   244.76   236.57    58.24 o
 -20   2   0     0.46    38.25    79.91 <
 -18   2   0   953.60  1196.24    77.77 o
 -16   2   0   431.76   501.64    60.27 o
 -14   2   0   618.16   643.68    35.20 o
 -12   2   0  1583.02  1653.30    67.28 o
 -10   2   0  1215.42  1173.34    41.25 o
  -8   2   0   750.06   711.66    17.96 o
  -6   2   0 14677.80 14149.80   321.12 o
  -4   2   0  2231.48  1983.43    49.15 o
  -2   2   0  9242.62  8641.70   138.77 o
   0   2   0 13549.00 11767.50   196.34 o
   2   2   0  5307.93  5131.91    93.04 o
   4   2   0  6207.85  5894.00   115.06 o
   6   2   0 13987.30 13723.90   312.78 o
   8   2   0     5.14    14.13     9.01 <
  10   2   0  1759.26  1809.47    47.74 o
  12   2   0  1376.28  1249.11    67.65 o
  14   2   0   290.39   286.03    30.22 o
  16   2   0   749.79   740.16    60.70 o
  18   2   0   759.95   703.37    78.59 o
  20   2   0    44.03    12.67    80.16 <
 -21   3   0   396.84   391.52    56.29 o
 -19   3   0   226.99   221.46    27.54 o
 -17   3   0     3.00    10.72    16.81 <
 -15   3   0  1457.91  1502.25    41.24 o
 -13   3   0  2695.66  2704.34    53.24 o
 -11   3   0   788.59   791.57    20.43 o
  -9   3   0  5305.52  5191.60    91.17 o
  -7   3   0   547.56   515.04    15.17 o
  -5   3   0   310.71   285.78     8.99 o
  -3   3   0  5822.07  5479.09    91.53 o
  -1   3   0  2334.88  2358.14    40.82 o
   1   3   0  6059.74  5756.59   101.04 o
   3   3   0  3236.29  3012.54    53.28 o
   5   3   0     4.29    16.81     5.84 <
   7   3   0  1572.44  1546.35    29.36 o
   9   3   0  4663.77  4569.60    78.71 o
  11   3   0     1.32    13.64    10.23 <
  13   3   0  3413.77  3559.98    66.18 o
  15   3   0   668.36   739.43    31.49 o
  17   3   0   101.70    94.04    24.37 o
  19   3   0   412.86   418.08    32.87 o
 -20   4   0    20.51    52.14    34.10 <
 -18   4   0   584.64   544.77    34.77 o
 -16   4   0   207.93   223.41    19.20 o
 -14   4   0   343.71   379.10    18.82 o
 -12   4   0  1673.47  1719.08    37.46 o
 -10   4   0   406.16   410.77    15.80 o
  -8   4   0  1236.67  1221.58    28.44 o
  -6   4   0  4998.04  4918.24    80.02 o
  -4   4   0  1095.45  1151.66    24.41 o
  -2   4   0  3715.52  3675.95    66.37 o
   0   4   0  9807.69  9796.04   167.80 o
   2   4   0   333.78   350.35    14.51 o
   4   4   0  4480.94  4407.34    78.83 o
   6   4   0  4000.23  3932.99    73.33 o
   8   4   0    74.20    81.62     8.51 o
  10   4   0  1577.84  1648.19    32.70 o
  12   4   0  1339.55  1430.13    35.61 o
  14   4   0     0.85    24.12    14.37 <
  16   4   0   483.26   498.72    29.65 o
  18   4   0   306.32   406.62    46.81 o
 -17   5   0    96.26   130.83    28.95 o
 -15   5   0  1187.17  1175.29    44.18 o
 -13   5   0   405.47   440.73    23.95 o
 -11   5   0   125.41   141.31    13.60 o
  -9   5   0  3007.15  2981.11    59.07 o
  -7   5   0  1228.08  1260.81    32.06 o
  -5   5   0  2615.20  2640.99    54.24 o
  -3   5   0  2369.10  2535.50    47.44 o
  -1   5   0     5.07    16.32    10.47 <
   1   5   0   502.30   524.54    21.05 o
   3   5   0  3272.64  3393.34    63.37 o
   5   5   0   108.62   103.30    11.46 o
   7   5   0  3434.25  3379.94    70.62 o
   9   5   0  1102.47  1142.40    30.06 o
  11   5   0    98.85   101.84    15.34 o
  13   5   0  1011.59  1104.39    38.79 o
  15   5   0   710.19   756.97    41.44 o
  17   5   0   119.23   196.12    39.38 o
 -16   6   0   115.61   167.86    37.71 o
 -14   6   0   205.87   251.92    28.16 o
 -12   6   0  1193.92  1278.59    42.71 o
 -10   6   0    53.50    90.39    15.05 o
  -8   6   0   884.67   965.28    33.51 o
  -6   6   0  1703.88  1847.48    40.23 o
  -4   6   0   468.08   503.11    24.17 o
  -2   6   0  2013.56  2109.87    45.87 o
   0   6   0  4517.68  4876.09    87.79 o
   2   6   0     2.30    15.11    14.37 <
   4   6   0  2308.89  2436.59    49.29 o
   6   6   0  1471.43  1545.13    41.68 o
   8   6   0     6.16    20.95    15.59 <
  10   6   0  1030.17  1099.76    36.49 o
  12   6   0   616.60   661.71    42.94 o
  14   6   0    17.38    75.04    34.57 <
 -13   7   0   369.47   482.40    56.04 o
 -11   7   0   433.86   507.00    55.62 o
  -9   7   0  1308.15  1365.08    59.84 o
  -7   7   0    65.00    73.82    37.03 <
  -5   7   0   560.29   635.89    43.33 o
  -3   7   0  1409.56  1582.89    64.95 o
  -1   7   0    36.41    76.99    28.24 <
   1   7   0  1302.43  1526.61    64.70 o
   3   7   0   730.80   852.96    48.43 o
   5   7   0     6.15    13.16    37.03 <
   7   7   0   723.60   805.21    53.28 o
   9   7   0   900.71  1021.56    67.75 o
  11   7   0    79.19   147.64    50.87 <
 -10   8   0    84.15    78.94    98.67 <
  -8   8   0   356.67   428.80    69.32 o
  -6   8   0  1342.05  1393.59    92.86 o
  -4   8   0     2.46   192.96    55.67 o
  -2   8   0   944.89  1089.78    84.31 o
   0   8   0   868.95  1276.40    84.55 o
   2   8   0    43.16    23.88    56.04 <
   4   8   0  1305.89  1692.77    91.32 o
   6   8   0   834.46   998.90    68.84 o
   8   8   0   147.18   222.44   100.58 <
  -8  -8   1   613.95   718.23   102.14 o
  -6  -8   1   257.10   255.09   101.11 <
  -4  -8   1     7.73    13.89    94.53 <
  -2  -8   1  1136.59  1235.71    98.10 o
   0  -8   1   594.91   512.61    86.38 o
   2  -8   1   351.16   300.16    70.23 o
   4  -8   1   755.28   825.68    74.11 o
   6  -8   1   329.87   159.34    75.90 <
   8  -8   1    35.10    34.84    90.63 <
 -13  -7   1    10.61   110.37   103.77 <
 -11  -7   1   407.57   426.60    55.75 o
  -9  -7   1   942.96  1057.37    60.89 o
  -7  -7   1     4.90    11.21    32.65 <
  -5  -7   1  1657.10  1766.83    70.43 o
  -3  -7   1   987.98  1109.51    70.90 o
  -1  -7   1    64.91    75.04    28.01 <
   1  -7   1  1446.21  1665.00    62.61 o
   3  -7   1   860.68  1046.65    58.62 o
   5  -7   1   370.08   442.68    36.57 o
   7  -7   1  1169.96  1200.39    70.76 o
   9  -7   1    34.80    61.40    36.78 <
  11  -7   1   175.87   258.98    44.96 o
 -14  -6   1   407.70   424.17    40.15 o
 -12  -6   1   630.07   678.03    40.48 o
 -10  -6   1     2.05    30.94    19.73 <
  -8  -6   1  1812.37  1767.57    49.16 o
  -6  -6   1   994.37   976.73    38.61 o
  -4  -6   1   794.65   766.72    28.71 o
  -2  -6   1  2055.13  1999.51    49.82 o
   0  -6   1   542.03   504.57    27.72 o
   2  -6   1   272.49   299.67    19.14 o
   4  -6   1  3161.91  3323.66    66.12 o
   6  -6   1   759.38   758.43    31.43 o
   8  -6   1   907.75   925.32    33.00 o
  10  -6   1  1455.85  1559.26    47.61 o
  12  -6   1   189.41   238.27    27.43 o
  14  -6   1   280.02   297.23    28.95 o
 -17  -5   1   401.96   399.07    35.34 o
 -15  -5   1   775.65   806.43    46.64 o
 -13  -5   1    17.75    38.74    18.51 <
 -11  -5   1  2275.32  2211.22    61.05 o
  -9  -5   1   880.50   832.74    29.12 o
  -7  -5   1    48.13    63.34    12.65 o
  -5  -5   1  1958.38  1825.06    43.93 o
  -3  -5   1  4153.06  3957.35    75.91 o
  -1  -5   1   449.87   440.73    20.52 o
   1  -5   1  5777.33  5647.20   101.85 o
   3  -5   1   254.40   286.76    15.44 o
   5  -5   1   665.17   677.30    24.03 o
   7  -5   1  1426.96  1494.94    34.81 o
   9  -5   1   400.24   382.75    19.10 o
  11  -5   1   926.26   948.22    31.25 o
  13  -5   1   848.10   865.15    34.24 o
  15  -5   1     7.82    12.43    18.27 <
  17  -5   1   196.06   258.74    35.95 o
 -18  -4   1   444.44   438.54    39.97 o
 -16  -4   1     6.31    29.72    21.68 <
 -14  -4   1   874.04   919.72    43.36 o
 -12  -4   1  1119.27  1125.10    35.03 o
 -10  -4   1   115.02   114.26    12.43 o
  -8  -4   1  3624.30  3393.82    71.51 o
  -6  -4   1  1098.69   995.24    27.84 o
  -4  -4   1  1897.70  1821.41    38.03 o
  -2  -4   1  4903.72  4838.82    88.18 o
   0  -4   1   709.51   662.44    18.02 o
   2  -4   1  1848.52  1763.67    37.40 o
   4  -4   1  5582.77  5148.72    90.38 o
   6  -4   1   881.01   817.88    21.38 o
   8  -4   1  1755.26  1710.31    39.99 o
  10  -4   1  3410.48  3407.95    65.33 o
  12  -4   1   180.29   183.21    14.12 o
  14  -4   1   962.35   983.31    33.21 o
  16  -4   1   764.81   809.35    36.78 o
  18  -4   1     1.04    41.42    26.79 <
 -19  -3   1    13.80    24.12    29.97 <
 -17  -3   1  1546.58  1623.33    55.45 o
 -15  -3   1   552.90   605.19    29.20 o
 -13  -3   1   272.99   275.31    16.56 o
 -11  -3   1  2017.91  1946.15    43.75 o
  -9  -3   1  3565.27  3241.55    70.27 o
  -7  -3   1   311.74   293.09    13.27 o
  -5  -3   1 10119.70  9248.35   165.74 o
  -3  -3   1  1785.86  1676.93    27.69 o
  -1  -3   1   531.15   497.74    10.90 o
   1  -3   1  5983.73  5877.43   110.67 o
   3  -3   1  3624.33  3560.96    59.26 o
   5  -3   1  3585.08  3602.13    64.55 o
   7  -3   1  3931.05  3822.38    64.38 o
   9  -3   1   111.47   118.65     9.97 o
  11  -3   1   691.42   690.46    22.18 o
  13  -3   1   909.08   945.54    29.91 o
  15  -3   1    60.53    52.14    17.06 o
  17  -3   1   924.59   969.66    47.76 o
  19  -3   1   383.96   351.32    33.47 o
 -20  -2   1   229.83   194.66    87.00 <
 -18  -2   1   381.26   351.56    45.87 o
 -16  -2   1    59.14    71.38    32.88 <
 -14  -2   1  1781.91  1840.17   104.25 o
 -12  -2   1  2012.18  1995.36    60.81 o
 -10  -2   1  1513.20  1617.24    58.70 o
  -8  -2   1  4068.98  3979.03    93.13 o
  -6  -2   1   513.51   511.39    13.42 o
  -4  -2   1  1929.75  1740.52    38.50 o
  -2  -2   1 14299.00 13462.00   237.43 o
   0  -2   1   385.34   378.85     8.36 o
   2  -2   1  9257.26  9810.90   160.46 o
   4  -2   1  5935.02  5762.19   138.15 o
   6  -2   1   906.28   907.05    18.75 o
   8  -2   1  2468.16  2624.91    79.55 o
  10  -2   1  6887.63  6698.48   209.46 o
  12  -2   1    29.35    40.69    25.82 <
  14  -2   1  1934.47  1973.19    98.47 o
  16  -2   1   692.73   763.55    57.99 o
  18  -2   1     1.36     0.00    67.73 <
  20  -2   1   240.68   196.86    28.59 o
 -21  -1   1   322.22   292.61    61.19 o
 -19  -1   1   108.62   108.66    52.38 <
 -17  -1   1  1521.56  1680.83   117.33 o
 -15  -1   1   921.49   955.53    75.41 o
 -13  -1   1   635.04   727.00    51.07 o
 -11  -1   1  5128.95  4914.83   293.58 o
  -9  -1   1  2030.78  2028.01    65.80 o
  -7  -1   1   838.68   819.59    40.06 o
  -5  -1   1 10226.10 10392.20   428.21 o
  -3  -1   1 10416.00 10765.20   227.87 o
  -1  -1   1  3880.43  4077.70    81.25 o
   1  -1   1 17291.90 17727.10   402.32 o
   3  -1   1   323.50   371.54    11.80 o
   5  -1   1  2911.37  3153.60   111.77 o
   7  -1   1  3568.30  3657.92   107.37 o
   9  -1   1    32.78    76.01    10.90 o
  11  -1   1  2370.52  2639.29    89.84 o
  13  -1   1  1061.33  1166.52    48.07 o
  15  -1   1    72.66    92.82    33.61 <
  17  -1   1   642.02   721.64    62.87 o
  19  -1   1   425.80   399.80    59.25 o
 -22   0   1     7.30     0.00    53.84 <
 -20   0   1   423.97   475.33    60.56 o
 -18   0   1   733.44   737.72    67.72 o
 -16   0   1   154.84   165.43    38.24 o
 -14   0   1  1375.68  1382.62    95.48 o
 -12   0   1   976.70   962.35    68.27 o
 -10   0   1   171.09   165.67    17.56 o
  -8   0   1 10896.60  9964.15   592.70 o
  -6   0   1   670.03   611.03    29.57 o
  -4   0   1 19138.90 18590.50   708.48 o
  -2   0   1  3162.91  3102.44    87.55 o
   0   0   1   110.11   123.04     5.53 o
   2   0   1  3836.05  4556.93   114.54 o
   4   0   1 20737.50 24363.40   737.44 o
   6   0   1    39.28    59.69     6.04 o
   8   0   1  7700.56  8703.34   274.33 o
  10   0   1  3015.32  3145.32   123.88 o
  12   0   1   101.93   100.13    18.76 o
  14   0   1  1782.95  1747.34    82.06 o
  16   0   1  1547.42  1429.89    72.51 o
  18   0   1   107.50    78.94    29.99 <
  20   0   1   342.18   292.85    34.47 o
 -21   1   1   208.35   233.65    61.61 o
 -19   1   1   181.51   205.63    52.60 o
 -17   1   1  1511.66  1600.68   117.60 o
 -15   1   1   785.73   912.90    75.13 o
 -13   1   1  1138.18  1087.10    52.43 o
 -11   1   1  5699.91  5918.85   294.37 o
  -9   1   1  1006.60  1147.76    65.15 o
  -7   1   1  1301.33  1282.49    40.60 o
  -5   1   1 11311.50 11454.70   437.79 o
  -3   1   1  8334.10  8975.97   209.80 o
  -1   1   1  6316.27  6644.39    97.35 o
   1   1   1 15553.30 17611.60   383.10 o
   3   1   1   174.60   187.84    12.13 o
   5   1   1  4111.64  4263.35   112.52 o
   7   1   1  3149.22  3472.76   105.96 o
   9   1   1    20.76    15.59    11.21 <
  11   1   1  2330.98  2247.28    92.40 o
  13   1   1   774.34   728.71    48.91 o
  15   1   1    99.71    41.42    33.65 <
  17   1   1   771.40   717.50    63.27 o
  19   1   1   320.09   344.01    59.17 o
 -22   2   1    35.67    50.43    32.89 <
 -20   2   1   317.30   476.06    86.53 o
 -18   2   1   316.02   337.19    44.54 o
 -16   2   1    10.10    23.15    29.72 <
 -14   2   1  2252.32  2514.55   103.38 o
 -12   2   1  1022.55  1111.95    45.24 o
 -10   2   1  2460.88  2390.05    74.44 o
  -8   2   1  3681.41  3418.43    86.22 o
  -6   2   1    81.62    79.91     6.10 o
  -4   2   1  4032.68  3782.66    74.44 o
  -2   2   1 13043.00 12573.00   214.66 o
   0   2   1   311.75   375.44     7.79 o
   2   2   1 11541.60 11832.10   202.15 o
   4   2   1  3511.54  3560.71    95.51 o
   6   2   1   207.96   205.87    11.46 o
   8   2   1  4167.40  4138.13   102.40 o
  10   2   1  5600.97  5675.46   193.84 o
  12   2   1   163.70   166.16    26.06 o
  14   2   1  2219.49  2116.94    98.06 o
  16   2   1   384.28   304.30    58.35 o
  18   2   1    15.06     0.00    67.73 <
 -21   3   1   272.57   286.76    37.00 o
 -19   3   1   258.04   297.23    27.42 o
 -17   3   1  1754.25  1879.39    55.18 o
 -15   3   1    66.00    60.91    14.38 o
 -13   3   1   882.38   884.39    28.73 o
 -11   3   1  2637.59  2383.47    53.19 o
  -9   3   1  1876.04  1730.05    38.86 o
  -7   3   1  3143.03  2816.65    57.93 o
  -5   3   1  9361.96  8893.86   150.71 o
  -3   3   1   159.52   150.32     5.43 o
  -1   3   1  1708.63  1624.07    28.39 o
   1   3   1  7542.06  7581.65   121.40 o
   3   3   1   778.07   819.83    18.28 o
   5   3   1  6505.37  6407.33   110.92 o
   7   3   1  1849.48  1820.92    34.76 o
   9   3   1   543.35   538.43    18.80 o
  11   3   1   906.83   953.34    26.36 o
  13   3   1   602.27   633.45    29.55 o
  15   3   1    52.57    59.45    18.27 o
  17   3   1   953.48   956.99    50.66 o
  19   3   1   107.60   118.65    30.93 o
 -20   4   1   270.51   353.51    46.38 o
 -18   4   1   224.83   249.24    30.40 o
 -16   4   1   106.34   134.73    22.13 o
 -14   4   1  1290.36  1255.93    38.07 o
 -12   4   1   383.79   329.64    18.55 o
 -10   4   1  1187.27  1106.10    29.12 o
  -8   4   1  3345.94  3059.07    64.06 o
  -6   4   1     8.89    13.89     8.53 <
  -4   4   1  4482.55  4333.28    80.41 o
  -2   4   1  3163.86  3054.44    56.20 o
   0   4   1   110.27   117.92     9.23 o
   2   4   1  4202.11  3977.08    75.41 o
   4   4   1  3746.74  3591.41    62.40 o
   6   4   1    72.52    86.49     9.71 o
   8   4   1  3454.51  3527.82    65.47 o
  10   4   1  1752.33  1797.78    39.16 o
  12   4   1    77.15    80.64    15.34 o
  14   4   1  1460.02  1529.54    41.48 o
  16   4   1   399.85   442.93    29.31 o
 -19   5   1   174.72   177.37    33.37 o
 -17   5   1   638.02   696.79    46.80 o
 -15   5   1   226.38   256.30    21.84 o
 -13   5   1  1125.94  1121.94    40.47 o
 -11   5   1  2206.75  2175.65    54.18 o
  -9   5   1     4.31    15.11    11.45 <
  -7   5   1   869.93   807.16    28.75 o
  -5   5   1  3191.91  3020.09    60.37 o
  -3   5   1   991.22   955.78    26.90 o
  -1   5   1  4336.70  4148.36    80.87 o
   1   5   1  3355.06  3344.85    66.16 o
   3   5   1   239.40   231.70    14.41 o
   5   5   1  1369.31  1441.58    33.55 o
   7   5   1  1204.68  1322.93    32.90 o
   9   5   1    69.44    97.45    13.84 o
  11   5   1  1632.96  1774.63    43.85 o
  13   5   1   102.79   116.21    18.98 o
  15   5   1   178.49   210.99    24.05 o
 -16   6   1   168.64   248.02    37.39 o
 -14   6   1   506.23   564.50    37.78 o
 -12   6   1   149.92   158.36    22.15 o
 -10   6   1   618.76   644.90    34.47 o
  -8   6   1  2110.29  2084.78    59.93 o
  -6   6   1    33.76    29.48    16.57 <
  -4   6   1  2600.12  2550.61    58.08 o
  -2   6   1   909.27   924.35    34.73 o
   0   6   1    60.19    70.41    15.09 o
   2   6   1  2047.32  2167.86    47.80 o
   4   6   1  1691.38  1747.34    42.03 o
   6   6   1   193.21   203.68    18.00 o
   8   6   1  1807.19  1891.58    52.81 o
  10   6   1   612.64   617.86    42.37 o
  12   6   1    79.44   103.30    25.56 o
  14   6   1   848.45   815.44    47.18 o
 -13   7   1   440.89   527.47    59.01 o
 -11   7   1   696.50   788.89    60.60 o
  -9   7   1    64.29    63.10    34.84 <
  -7   7   1  1067.79  1139.96    62.76 o
  -5   7   1  1433.17  1554.14    72.91 o
  -3   7   1     0.39    14.13    25.58 <
  -1   7   1  1049.50  1237.91    55.97 o
   1   7   1  1414.83  1564.13    63.62 o
   3   7   1    13.00    23.39    28.99 <
   5   7   1  1748.98  1872.57    75.95 o
   7   7   1   254.77   246.07    39.24 o
   9   7   1   247.91   324.76    45.91 o
  11   7   1   301.47   335.48    28.65 o
 -10   8   1   606.97   593.74   104.78 o
  -8   8   1   314.54   500.67   104.07 o
  -6   8   1     1.61   141.55    97.42 <
  -4   8   1   816.22  1286.88    97.22 o
  -2   8   1   855.22  1297.60    86.64 o
   0   8   1   301.29   622.24    70.76 o
   2   8   1  1010.20  1148.25    74.25 o
   4   8   1   167.56   527.96    76.23 o
   6   8   1    14.87   228.77    91.02 <
  -6  -8   2    92.55     0.00   122.31 <
  -4  -8   2   686.94   785.23    85.04 o
  -2  -8   2   143.32    66.02    79.94 <
   0  -8   2    76.65     1.22    63.35 <
   2  -8   2  1018.40  1036.18    78.39 o
   4  -8   2   195.51     0.00    75.57 <
 -11  -7   2   411.43   384.45    40.03 o
  -9  -7   2   223.86   263.37    50.62 o
  -7  -7   2  1161.28  1243.02    67.09 o
  -5  -7   2   505.55   606.41    46.69 o
  -3  -7   2   336.57   307.95    39.04 o
  -1  -7   2  1869.10  1891.33    88.80 o
   1  -7   2   213.35   175.90    31.73 o
   3  -7   2   356.70   459.74    42.36 o
   5  -7   2   829.77   697.28    61.82 o
   7  -7   2   297.55   317.45    37.72 o
   9  -7   2   282.74   349.13    43.97 o
 -14  -6   2   412.17   425.39    46.99 o
 -12  -6   2   102.21   131.56    37.01 o
 -10  -6   2   847.77   838.10    64.60 o
  -8  -6   2   312.18   253.87    48.81 o
  -6  -6   2    64.54   107.20    24.81 o
  -4  -6   2  1648.59  1673.77    48.01 o
  -2  -6   2   711.98   698.99    34.67 o
   0  -6   2  1131.35  1093.67    39.02 o
   2  -6   2  1927.63  1839.19    48.67 o
   4  -6   2    22.84    17.54    18.52 <
   6  -6   2   839.55   866.61    37.11 o
   8  -6   2  1294.59  1296.62    47.98 o
  10  -6   2     3.93    13.16    22.17 <
  12  -6   2   782.06   807.89    39.33 o
 -17  -5   2   181.61   159.09    41.44 o
 -15  -5   2   105.86    96.48    29.98 o
 -13  -5   2   742.33   626.63    43.84 o
 -11  -5   2   857.16   790.11    42.25 o
  -9  -5   2   357.01   323.06    25.21 o
  -7  -5   2  4596.11  4358.61    99.11 o
  -5  -5   2   309.92   321.11    17.49 o
  -3  -5   2  1711.97  1659.88    37.66 o
  -1  -5   2  2062.44  2050.43    46.68 o
   1  -5   2   909.46   883.42    26.55 o
   3  -5   2   896.12   877.81    29.38 o
   5  -5   2  3316.48  3056.15    63.93 o
   7  -5   2    40.22    37.76    13.40 <
   9  -5   2   678.82   658.30    26.21 o
  11  -5   2   718.82   727.49    30.40 o
  13  -5   2    61.00    54.57    21.44 <
  15  -5   2   554.70   566.21    31.86 o
 -18  -4   2    27.40    23.39    33.87 <
 -16  -4   2   951.57   967.23    66.94 o
 -14  -4   2   557.42   497.99    34.11 o
 -12  -4   2   275.32   266.05    18.55 o
 -10  -4   2  1657.51  1522.71    42.52 o
  -8  -4   2   577.25   508.71    21.89 o
  -6  -4   2   424.22   384.45    16.34 o
  -4  -4   2  3034.28  2896.57    54.87 o
  -2  -4   2   635.99   640.27    18.48 o
   0  -4   2  2130.60  2089.41    41.49 o
   2  -4   2  3756.44  3705.92    61.73 o
   4  -4   2     4.50    11.45     8.53 <
   6  -4   2  2692.43  2692.89    51.16 o
   8  -4   2  1783.60  1750.02    36.01 o
  10  -4   2    38.28    47.26    12.42 o
  12  -4   2  1167.20  1165.06    34.86 o
  14  -4   2   645.79   623.95    33.49 o
  16  -4   2     2.38    14.62    21.68 <
 -19  -3   2   210.65   232.43    45.53 o
 -17  -3   2   288.65   287.49    32.16 o
 -15  -3   2    84.12    97.21    20.94 o
 -13  -3   2  2711.72  2548.90    77.01 o
 -11  -3   2   536.03   494.82    23.63 o
  -9  -3   2  1987.98  1842.36    41.05 o
  -7  -3   2  3995.49  3750.26    72.49 o
  -5  -3   2  1370.05  1311.24    27.33 o
  -3  -3   2  3437.35  3457.17    61.34 o
  -1  -3   2  9164.67  9336.79   143.24 o
   1  -3   2    15.05    20.47     5.84 o
   3  -3   2  2128.79  2187.10    40.35 o
   5  -3   2  2469.63  2412.47    46.37 o
   7  -3   2   791.46   776.46    21.59 o
   9  -3   2  1815.49  1824.33    38.38 o
  11  -3   2  2048.19  2084.78    48.06 o
  13  -3   2   126.13   121.33    17.06 o
  15  -3   2   575.64   530.88    30.67 o
  17  -3   2   134.81   123.04    28.52 o
 -20  -2   2   541.26   377.39   153.61 <
 -18  -2   2   212.87   150.32   102.84 <
 -16  -2   2  1575.33  1394.07   173.14 o
 -14  -2   2   298.08   259.23    40.27 o
 -12  -2   2   232.00   217.81    30.00 o
 -10  -2   2  2810.98  2999.14   120.36 o
  -8  -2   2  1350.54  1332.68    37.69 o
  -6  -2   2  2460.39  2398.82    71.46 o
  -4  -2   2  3567.94  3629.91    69.80 o
  -2  -2   2   133.23   149.35     8.95 o
   0  -2   2  2063.73  2105.73    43.81 o
   2  -2   2  6850.06  7367.01   183.24 o
   4  -2   2    10.39    78.94    24.81 o
   6  -2   2  6922.23  7143.35   194.73 o
   8  -2   2  1437.01  1499.08    41.81 o
  10  -2   2   243.27   314.04    33.70 o
  12  -2   2  1411.11  1485.68    65.83 o
  14  -2   2  1036.19  1233.52    57.16 o
  16  -2   2    45.94     0.00    58.72 <
  18  -2   2   698.02   659.76   106.53 o
 -21  -1   2    52.06    81.13   113.04 <
 -19  -1   2   476.19   566.45   138.78 o
 -17  -1   2   196.96   106.47    50.74 <
 -15  -1   2   413.49   407.60    56.78 o
 -13  -1   2  2372.83  1989.03   113.51 o
 -11  -1   2   747.40   743.33    47.53 o
  -9  -1   2  2968.19  2785.71   167.23 o
  -7  -1   2 10056.30 10003.40   409.41 o
  -5  -1   2    77.85   114.51     8.90 o
  -3  -1   2  7390.23  8561.79   280.73 o
  -1  -1   2  7296.40  8044.56   258.39 o
   1  -1   2   659.40   762.09    18.44 o
   3  -1   2  4598.75  5290.27   199.79 o
   5  -1   2  5757.13  7022.51   204.77 o
   7  -1   2     5.16     4.63    15.59 <
   9  -1   2  1977.83  2214.63    90.62 o
  11  -1   2  1492.73  1495.91    61.86 o
  13  -1   2     8.79    51.16    29.22 <
  15  -1   2  1198.79  1264.95    62.51 o
  17  -1   2   188.30   157.39    49.00 o
 -22   0   2   486.51   488.97   115.48 o
 -20   0   2   220.80   200.51    50.94 o
 -18   0   2   118.28   116.21    42.64 <
 -16   0   2  1916.62  1969.54   133.06 o
 -14   0   2   823.38   707.51    57.66 o
 -12   0   2  1917.89  1648.92   106.67 o
 -10   0   2  2498.07  2507.97   178.79 o
  -8   0   2    85.22    96.24     8.98 o
  -6   0   2   235.21   230.72     9.77 o
  -4   0   2  8138.47  8180.75   288.39 o
  -2   0   2   635.05   758.43    29.92 o
   0   0   2 11546.80 12608.80   385.05 o
   2   0   2  2708.76  3034.95   102.80 o
   4   0   2   601.76   759.65    28.45 o
   6   0   2  3593.28  3982.44   127.74 o
   8   0   2  3371.20  3590.92   125.05 o
  10   0   2   603.58   591.79    27.84 o
  12   0   2  3155.30  3130.21   110.31 o
  14   0   2   252.65   263.37    25.80 o
  16   0   2    60.43    40.44    22.91 <
  18   0   2   509.75   443.17    43.80 o
 -21   1   2    82.82    42.15   117.68 <
 -19   1   2   548.35   606.41   144.41 o
 -17   1   2    86.57   111.10    51.39 <
 -15   1   2   604.22   635.15    57.65 o
 -13   1   2  2108.83  2145.44   113.35 o
 -11   1   2   511.51   497.01    48.04 o
  -9   1   2  4069.21  3799.96   170.73 o
  -7   1   2  9497.08 10632.40   410.33 o
  -5   1   2    38.31    42.39     9.01 o
  -3   1   2  8578.32  9565.08   282.17 o
  -1   1   2  6944.69  8289.65   256.02 o
   1   1   2    91.76   180.53    19.55 o
   3   1   2  5256.62  5938.58   199.26 o
   5   1   2  4867.72  5221.32   212.63 o
   7   1   2    15.61    20.47    15.59 <
   9   1   2  2325.85  2496.52    90.88 o
  11   1   2  1341.23  1418.44    61.42 o
  13   1   2    98.75    40.93    29.02 <
  15   1   2  1112.20  1032.52    62.73 o
  17   1   2   103.07    88.93    48.73 <
 -22   2   2   432.05   467.05    57.42 o
 -20   2   2   316.24   497.26   153.11 o
 -18   2   2   499.43   665.12   103.53 o
 -16   2   2  1575.87  1946.64   173.90 o
 -14   2   2   106.72    96.48    40.69 <
 -12   2   2   703.75   705.81    37.75 o
 -10   2   2  3089.16  3023.50   121.77 o
  -8   2   2   412.60   438.05    21.79 o
  -6   2   2  3862.82  3851.86    90.51 o
  -4   2   2  2446.78  2511.62    48.08 o
  -2   2   2     0.69    10.23     6.82 <
   0   2   2  2846.40  2985.74    60.09 o
   2   2   2  5961.31  6263.10   173.06 o
   4   2   2   777.65   777.68    25.09 o
   6   2   2  7152.44  7705.42   199.66 o
   8   2   2   476.62   456.08    35.16 o
  10   2   2   611.00   544.28    34.16 o
  12   2   2  1486.73  1441.10    66.78 o
  14   2   2   667.01   610.79    57.90 o
  16   2   2   252.00   235.35    58.49 o
  18   2   2   696.81   571.08   102.53 o
 -21   3   2   135.50   184.19    43.07 o
 -19   3   2   202.93   228.29    41.63 o
 -17   3   2   128.69   132.54    26.31 o
 -15   3   2   530.44   479.47    28.98 o
 -13   3   2  2577.94  2383.23    62.49 o
 -11   3   2     4.05     9.26     9.99 <
  -9   3   2  3219.56  3122.90    63.90 o
  -7   3   2  3285.54  3166.76    60.18 o
  -5   3   2   128.32   128.40     8.77 o
  -3   3   2  7836.82  7927.61   128.38 o
  -1   3   2  5833.29  6105.47    87.48 o
   1   3   2   797.91   844.68    17.95 o
   3   3   2  2886.46  2925.80    48.59 o
   5   3   2  2015.24  1985.86    43.48 o
   7   3   2    39.21    42.15     9.74 o
   9   3   2  2872.01  2960.16    54.54 o
  11   3   2   907.76   905.83    31.44 o
  13   3   2   418.67   396.64    22.28 o
  15   3   2   541.06   555.97    31.36 o
  17   3   2    52.63    31.19    29.00 <
 -20   4   2   103.69    87.71    36.07 <
 -18   4   2   354.36   357.90    40.43 o
 -16   4   2  1092.45  1104.39    47.92 o
 -14   4   2    58.64    60.42    17.05 o
 -12   4   2  1093.87  1053.96    35.16 o
 -10   4   2  1586.24  1469.84    36.86 o
  -8   4   2    10.71    18.76    10.72 <
  -6   4   2  1577.26  1487.14    33.27 o
  -4   4   2  2328.16  2275.79    42.42 o
  -2   4   2    17.23    26.56     8.03 o
   0   4   2  3824.29  3835.53    70.25 o
   2   4   2  1584.87  1582.40    31.95 o
   4   4   2   654.56   656.35    21.18 o
   6   4   2  3166.33  3139.23    58.62 o
   8   4   2   586.28   604.46    22.04 o
  10   4   2   759.30   803.51    27.93 o
  12   4   2  1331.69  1318.79    40.80 o
  14   4   2    94.98    93.07    21.93 o
 -19   5   2   311.24   338.89    46.73 o
 -17   5   2     2.08     6.82    29.24 <
 -15   5   2   418.22   398.83    31.98 o
 -13   5   2   673.24   651.97    39.56 o
 -11   5   2    94.84    87.95    23.64 o
  -9   5   2  2384.80  2270.43    53.95 o
  -7   5   2  2981.62  2797.16    68.83 o
  -5   5   2   611.34   583.50    23.33 o
  -3   5   2  2925.75  2867.57    59.95 o
  -1   5   2  1314.38  1276.89    32.80 o
   1   5   2    10.26    17.79    11.45 <
   3   5   2  3330.56  3169.68    68.09 o
   5   5   2  1205.73  1149.71    33.42 o
   7   5   2   416.10   416.61    18.76 o
   9   5   2   828.72   845.90    31.55 o
  11   5   2   390.08   394.20    21.91 o
  13   5   2    77.55    92.34    23.62 o
 -16   6   2   680.53   751.61    59.70 o
 -14   6   2     6.10    53.84    37.26 <
 -12   6   2   941.00  1011.08    71.86 o
 -10   6   2   535.76   669.02    59.56 o
  -8   6   2     5.23    39.96    23.38 <
  -6   6   2   761.62   791.57    40.29 o
  -4   6   2  1346.90  1359.97    45.21 o
  -2   6   2    89.94    96.24    18.26 o
   0   6   2  2268.61  2218.78    52.46 o
   2   6   2   468.07   470.21    22.40 o
   4   6   2   431.32   413.69    22.99 o
   6   6   2  1523.45  1543.67    51.98 o
   8   6   2   240.73   238.27    26.07 o
  10   6   2   586.23   595.20    33.34 o
 -13   7   2   517.68   541.84    45.48 o
 -11   7   2    27.20    54.57    47.99 <
  -9   7   2  1011.52  1068.34    66.76 o
  -7   7   2   705.17   832.50    54.08 o
  -5   7   2    68.67    66.51    35.08 <
  -3   7   2  2014.76  2086.97    91.91 o
  -1   7   2   648.70   744.06    42.95 o
   1   7   2   425.95   443.17    44.54 o
   3   7   2   862.29   933.85    63.56 o
   5   7   2   337.45   311.85    36.36 o
   7   7   2    52.11   137.41    40.14 o
  -8   8   2    23.92   422.46   124.74 o
  -6   8   2   751.06   837.13    86.03 o
  -4   8   2   134.97   394.44    81.36 o
  -2   8   2    39.55   364.23    62.99 o
   0   8   2   602.92   719.94    78.42 o
   2   8   2   476.72   957.48    75.40 o
  -9  -7   3   608.40   670.24   137.33 o
  -7  -7   3    88.65    93.31    39.71 <
  -5  -7   3   436.08   396.88    45.90 o
  -3  -7   3   789.48   658.30    55.02 o
  -1  -7   3   119.62   114.75    38.50 <
   1  -7   3   539.10   461.93    43.60 o
   3  -7   3  1346.77  1367.76    68.11 o
   5  -7   3     3.27    69.68    50.17 <
 -12  -6   3   734.22   633.45    54.66 o
 -10  -6   3   478.21   379.83    49.43 o
  -8  -6   3   466.99   388.60    49.63 o
  -6  -6   3  1602.96  1425.02    65.41 o
  -4  -6   3    53.00    53.84    30.70 <
  -2  -6   3   563.54   523.57    31.37 o
   0  -6   3   974.08   963.57    42.21 o
   2  -6   3    59.28    55.55    19.74 <
   4  -6   3   802.83   741.87    41.23 o
   6  -6   3   572.41   521.13    34.57 o
   8  -6   3    14.63    31.92    22.90 <
 -15  -5   3   753.84   692.90    60.37 o
 -13  -5   3    84.63    66.51    26.08 <
 -11  -5   3   719.23   620.29    40.14 o
  -9  -5   3   651.11   622.48    32.55 o
  -7  -5   3    87.61    84.30    16.57 o
  -5  -5   3   583.65   563.28    24.98 o
  -3  -5   3  2802.63  2724.80    58.72 o
  -1  -5   3    27.94    46.78    14.60 o
   1  -5   3  2244.50  2169.32    48.43 o
   3  -5   3  1342.11  1267.14    35.81 o
   5  -5   3    13.94    19.49    14.86 <
   7  -5   3  1241.61  1180.41    35.16 o
   9  -5   3  1163.74  1107.07    37.01 o
  11  -5   3    84.52    68.70    22.92 o
 -18  -4   3   404.11   367.16    63.16 o
 -16  -4   3   154.50   166.65    32.63 o
 -14  -4   3   195.81   189.79    25.84 o
 -12  -4   3  1509.29  1439.63    44.47 o
 -10  -4   3   510.58   498.23    27.83 o
  -8  -4   3  1050.18   971.13    32.09 o
  -6  -4   3  2877.40  2770.36    59.35 o
  -4  -4   3    80.82    84.30    11.69 o
  -2  -4   3  1660.66  1654.28    35.65 o
   0  -4   3  1657.88  1644.29    35.50 o
   2  -4   3     0.10     3.65     9.26 <
   4  -4   3  1265.96  1224.26    30.90 o
   6  -4   3   928.74   880.74    26.03 o
   8  -4   3    31.09    28.75    13.89 <
  10  -4   3  1018.91  1010.11    34.91 o
  12  -4   3   399.57   417.10    26.24 o
 -19  -3   3   176.59   200.51    62.11 o
 -17  -3   3   322.43   270.43    47.35 o
 -15  -3   3   714.00   667.31    52.54 o
 -13  -3   3    58.16    66.51    20.46 o
 -11  -3   3   674.44   687.29    33.31 o
  -9  -3   3  2274.57  2252.40    58.70 o
  -7  -3   3     2.56    12.91    12.18 <
  -5  -3   3  2644.17  2670.47    57.91 o
  -3  -3   3  1855.15  1916.91    39.91 o
  -1  -3   3    85.12    95.26    10.94 o
   1  -3   3  3105.37  3119.25    57.05 o
   3  -3   3  4534.21  4567.65    86.51 o
   5  -3   3   289.99   310.39    15.98 o
   7  -3   3  2815.18  2772.07    52.99 o
   9  -3   3   567.96   536.48    25.52 o
  11  -3   3    12.07     8.28    14.86 <
  13  -3   3   733.83   686.56    35.82 o
  15  -3   3   364.67   360.09    29.25 o
 -20  -2   3   136.12   121.33   162.75 <
 -18  -2   3   478.36   477.04   162.75 <
 -16  -2   3   296.29   360.58    75.69 o
 -14  -2   3   648.03   709.71    97.09 o
 -12  -2   3  2549.10  2763.79   183.84 o
 -10  -2   3   158.70   175.90    22.87 o
  -8  -2   3  1422.76  1575.34    75.19 o
  -6  -2   3  4019.33  4354.47   144.80 o
  -4  -2   3   248.09   255.57    17.27 o
  -2  -2   3  4239.32  4660.72   165.06 o
   0  -2   3  2140.49  2189.54    61.91 o
   2  -2   3   246.07   307.95    28.09 o
   4  -2   3  1237.78  1468.38    50.22 o
   6  -2   3  1246.15  1486.17    47.60 o
   8  -2   3    58.33   118.89    30.65 o
  10  -2   3  2021.63  2329.87    84.60 o
  12  -2   3   297.90   296.50    38.01 o
  14  -2   3   330.29   357.17    50.14 o
 -21  -1   3   340.29   343.77   758.19 <
 -19  -1   3   145.25   148.86   650.02 <
 -17  -1   3   339.33   506.76    88.46 o
 -15  -1   3  1269.10  1642.83   146.61 o
 -13  -1   3     9.78    37.28    43.61 <
 -11  -1   3  1760.95  2137.16   132.98 o
  -9  -1   3  1458.89  1528.80    86.17 o
  -7  -1   3     2.93    21.93    15.59 <
  -5  -1   3  3028.92  3676.68   133.74 o
  -3  -1   3  4310.83  4992.31   141.15 o
  -1  -1   3   168.60   213.67    18.63 o
   1  -1   3  5736.35  7068.80   227.67 o
   3  -1   3  2830.87  3261.77   108.07 o
   5  -1   3   187.96   245.83    23.48 o
   7  -1   3  3761.05  4029.22   141.52 o
   9  -1   3  1273.89  1272.50    47.52 o
  11  -1   3   405.37   334.02    34.79 o
  13  -1   3   861.43   789.13    47.35 o
  15  -1   3   144.77   109.88    44.12 <
 -20   0   3   316.92   278.96    84.09 o
 -18   0   3   720.90   660.74    71.54 o
 -16   0   3    15.27    13.16    31.67 <
 -14   0   3   524.23   531.37    53.58 o
 -12   0   3  2461.93  2400.04   138.43 o
 -10   0   3   667.77   750.39    34.63 o
  -8   0   3  4491.50  5435.97   294.35 o
  -6   0   3  4257.29  4428.78   202.69 o
  -4   0   3   223.51   260.45    14.70 o
  -2   0   3  2126.13  2408.08    87.94 o
   0   0   3  2751.69  2930.19    92.83 o
   2   0   3    24.42    26.56     6.82 o
   4   0   3  4160.76  4672.17   175.61 o
   6   0   3   495.17   518.70    26.92 o
   8   0   3   489.14   500.42    25.77 o
  10   0   3   976.17   985.50    41.60 o
  12   0   3   548.10   537.21    31.24 o
  14   0   3   392.64   359.36    28.38 o
  16   0   3  1063.88   978.43    62.25 o
 -21   1   3   316.29   289.68   779.15 <
 -19   1   3   104.53    81.13   668.05 <
 -17   1   3   428.26   381.29    89.96 o
 -15   1   3  1302.86  1145.08   148.96 o
 -13   1   3    12.52    19.49    44.58 <
 -11   1   3  2024.21  2035.56   135.17 o
  -9   1   3  1150.16  1511.75    86.41 o
  -7   1   3    67.53    80.16    15.58 o
  -5   1   3  3478.35  3550.72   137.65 o
  -3   1   3  3409.12  3718.10   146.60 o
  -1   1   3   444.72   481.18    18.76 o
   1   1   3  6166.15  6081.35   240.55 o
   3   1   3  2257.27  2444.87   109.77 o
   5   1   3   556.28   592.03    23.40 o
   7   1   3  3869.90  3914.96   142.44 o
   9   1   3   797.19   817.88    47.17 o
  11   1   3   500.82   525.52    34.25 o
  13   1   3   890.88   881.96    47.07 o
  15   1   3   115.78   124.98    44.09 <
 -20   2   3   240.19   185.41   169.34 <
 -18   2   3   479.89   495.55   169.31 <
 -16   2   3    73.69    57.98    77.24 <
 -14   2   3  1158.15  1208.18    99.00 o
 -12   2   3  2131.17  2299.66   191.46 o
 -10   2   3     0.13    10.23    19.00 <
  -8   2   3  2158.16  2279.20    84.42 o
  -6   2   3  3737.56  4059.92   142.85 o
  -4   2   3     8.83     8.77    13.89 <
  -2   2   3  5612.65  5976.10   181.82 o
   0   2   3  1014.57  1113.41    62.40 o
   2   2   3   638.69   667.07    28.58 o
   4   2   3  1295.78  1245.46    52.46 o
   6   2   3   878.51   742.11    49.79 o
   8   2   3   347.88   274.09    30.89 o
  10   2   3  2006.52  1961.74    86.52 o
  12   2   3    44.95    18.76    38.26 <
  14   2   3   472.17   405.16    49.85 o
 -19   3   3    24.68     0.00    51.90 <
 -17   3   3   604.63   613.71    57.23 o
 -15   3   3   505.38   500.18    40.22 o
 -13   3   3     3.80    17.30    18.03 <
 -11   3   3  1357.53  1342.91    39.84 o
  -9   3   3  1583.20  1631.37    46.82 o
  -7   3   3   580.74   562.06    23.02 o
  -5   3   3  2982.19  3103.17    59.76 o
  -3   3   3   851.37   897.79    24.16 o
  -1   3   3   126.28   143.99     9.43 o
   1   3   3  4629.40  4742.58    81.10 o
   3   3   3  2124.41  2161.03    46.33 o
   5   3   3  1564.53  1526.86    33.84 o
   7   3   3  2582.53  2548.66    49.68 o
   9   3   3   178.71   160.80    17.83 o
  11   3   3   238.86   199.54    18.15 o
  13   3   3   861.03   816.91    38.51 o
 -18   4   3   329.28   275.31    40.30 o
 -16   4   3     0.11    17.30    26.07 <
 -14   4   3   739.22   692.90    39.93 o
 -12   4   3  1224.95  1169.93    41.84 o
 -10   4   3     1.44     2.68    14.86 <
  -8   4   3  2397.68  2378.60    51.88 o
  -6   4   3  1792.62  1758.55    41.32 o
  -4   4   3   282.58   292.36    15.79 o
  -2   4   3  2533.25  2478.25    48.99 o
   0   4   3   770.16   782.55    20.83 o
   2   4   3   458.79   456.08    19.02 o
   4   4   3  1646.78  1653.30    37.20 o
   6   4   3   172.65   156.41    14.67 o
   8   4   3   400.48   385.92    20.30 o
  10   4   3   813.56   800.09    36.14 o
  12   4   3    74.93    52.14    22.43 <
 -17   5   3   300.57   278.23    43.41 o
 -15   5   3   632.76   535.75    45.40 o
 -13   5   3   137.53   107.93    24.16 o
 -11   5   3  1133.10  1076.62    43.75 o
  -9   5   3   187.59   169.57    19.29 o
  -7   5   3    81.37    70.90    15.61 o
  -5   5   3  1709.16  1643.31    40.68 o
  -3   5   3  1128.45  1075.64    33.12 o
  -1   5   3   948.47   915.82    30.96 o
   1   5   3  2266.40  2181.99    49.02 o
   3   5   3   305.44   299.43    18.06 o
   5   5   3   359.04   355.22    20.97 o
   7   5   3  1997.12  1926.17    46.84 o
   9   5   3   158.91   126.20    21.74 o
  11   5   3   685.14   664.39    37.13 o
 -14   6   3   341.22   307.47    46.84 o
 -12   6   3   637.20   555.00    54.08 o
 -10   6   3     9.57     8.04    40.93 <
  -8   6   3  1660.96  1590.20    77.14 o
  -6   6   3   594.42   532.34    39.46 o
  -4   6   3   318.02   338.41    28.93 o
  -2   6   3  1188.35  1165.30    50.82 o
   0   6   3   343.54   322.82    23.47 o
   2   6   3   373.75   357.90    29.53 o
   4   6   3   966.25   918.74    44.37 o
   6   6   3    23.06    38.98    23.14 <
   8   6   3   261.74   225.12    29.07 o
 -11   7   3   506.73   367.89   138.98 <
  -9   7   3   212.33   173.22    42.68 o
  -7   7   3   292.19   251.67    44.16 o
  -5   7   3   755.43   714.34    56.91 o
  -3   7   3   128.56   115.00    38.99 <
  -1   7   3   179.26   193.69    39.94 o
   1   7   3  1279.36  1329.02    66.98 o
   3   7   3   213.45   330.37    57.83 o
  -8  -6   4   495.67   480.20    67.52 o
  -6  -6   4    43.42    12.67    54.33 <
  -4  -6   4   576.28   478.74    53.85 o
  -2  -6   4   928.16   803.75    57.98 o
   0  -6   4     0.12    24.12    27.77 <
   2  -6   4   579.03   557.19    35.91 o
 -13  -5   4    75.89    78.94    33.13 <
 -11  -5   4   759.79   726.03    42.06 o
  -9  -5   4    75.98   100.13    24.34 o
  -7  -5   4  1040.48   979.90    43.74 o
  -5  -5   4   666.71   623.70    36.50 o
  -3  -5   4    43.85    45.80    18.51 <
  -1  -5   4   829.53   858.57    36.85 o
   1  -5   4   806.22   797.41    41.71 o
   3  -5   4   135.06   141.06    23.14 o
   5  -5   4  1144.06  1069.31    42.18 o
   7  -5   4   169.07   153.49    26.82 o
 -16  -4   4   336.09   365.45    54.52 o
 -14  -4   4   712.47   707.76    58.73 o
 -12  -4   4     0.99    16.32    28.26 <
 -10  -4   4   932.15   900.72    41.84 o
  -8  -4   4   920.16   961.62    39.94 o
  -6  -4   4     0.80    22.17    16.81 <
  -4  -4   4  1163.02  1237.66    40.09 o
  -2  -4   4  1427.68  1482.76    42.87 o
   0  -4   4     2.50    12.43    16.57 <
   2  -4   4  1435.21  1420.87    44.71 o
   4  -4   4   852.70   780.12    33.84 o
   6  -4   4    94.69    87.71    22.18 o
   8  -4   4   826.15   739.67    43.53 o
 -17  -3   4   365.38   388.11    60.63 o
 -15  -3   4    67.70    68.95    45.56 <
 -13  -3   4   495.82   557.92    55.63 o
 -11  -3   4   752.14   746.49    51.92 o
  -9  -3   4    13.77    24.85    23.14 <
  -7  -3   4   988.75  1018.15    46.61 o
  -5  -3   4  1741.96  1891.58    55.96 o
  -3  -3   4   190.46   263.12    19.50 o
  -1  -3   4  2685.61  2835.90    68.06 o
   1  -3   4   297.88   321.35    21.59 o
   3  -3   4   273.95   285.78    20.18 o
   5  -3   4  1136.67  1041.78    43.51 o
   7  -3   4   695.28   687.05    33.18 o
   9  -3   4   320.37   303.81    24.91 o
  11  -3   4  1020.00   966.25    40.07 o
 -18  -2   4     4.70     0.00   113.78 <
 -16  -2   4   571.93   457.55   120.72 o
 -14  -2   4   725.26   699.72   139.88 o
 -12  -2   4     0.05     3.17    60.66 <
 -10  -2   4  1741.36  1870.87   164.07 o
  -8  -2   4  1484.01  1631.13    85.28 o
  -6  -2   4   151.52   215.37    35.97 o
  -4  -2   4  1718.92  2281.88    99.46 o
  -2  -2   4  1510.32  1714.70    71.36 o
   0  -2   4     6.43    32.16    25.33 <
   2  -2   4  2754.76  3086.36   119.14 o
   4  -2   4  1091.67  1143.13    44.24 o
   6  -2   4   453.90   570.84    46.67 o
   8  -2   4   933.33   955.05    52.52 o
  10  -2   4   126.20    82.59    43.39 <
  12  -2   4   157.40   125.23    20.77 o
 -19  -1   4   226.91   180.05   103.57 <
 -17  -1   4   362.65   332.32    97.48 o
 -15  -1   4    18.90    13.16    66.03 <
 -13  -1   4   480.96   431.72   111.88 o
 -11  -1   4  1255.00  1749.78   175.69 o
  -9  -1   4     0.78     0.00    32.40 <
  -7  -1   4  2203.04  2922.15   141.62 o
  -5  -1   4  1074.26  1234.98    60.81 o
  -3  -1   4   383.10   461.20    32.61 o
  -1  -1   4  2570.08  2792.05   103.71 o
   1  -1   4   711.94   706.29    30.73 o
   3  -1   4   871.12   925.08    45.52 o
   5  -1   4  1982.33  1789.98    79.89 o
   7  -1   4   180.31   115.73    30.29 o
   9  -1   4   311.58   318.19    42.14 o
  11  -1   4  1062.91  1032.77    65.42 o
 -20   0   4   232.20   203.43    96.01 <
 -18   0   4    24.68    42.15    77.72 <
 -16   0   4   860.22   763.06   137.07 o
 -14   0   4  1057.07   966.74   147.56 o
 -12   0   4   265.13   215.37    69.24 o
 -10   0   4  1684.30  2333.28   170.11 o
  -8   0   4   953.55  1305.88   103.69 o
  -6   0   4    18.31    16.08    13.40 <
  -4   0   4  3382.02  3599.69   234.48 o
  -2   0   4  1748.12  1676.69    83.71 o
   0   0   4   536.13   578.88    29.26 o
   2   0   4  1895.90  1916.91    68.55 o
   4   0   4   922.67   838.83    38.03 o
   6   0   4   226.60   210.50    20.51 o
   8   0   4  1956.39  1842.36    82.80 o
  10   0   4    35.00    15.84    20.47 <
  12   0   4   474.81   407.60    39.66 o
 -19   1   4   302.55   352.54   104.96 o
 -17   1   4   303.70   451.45    96.31 o
 -15   1   4     2.08     0.00    66.02 <
 -13   1   4   574.71   589.59   112.05 o
 -11   1   4  1148.03   899.50   176.76 o
  -9   1   4    33.23    26.31    32.65 <
  -7   1   4  2369.61  2543.30   143.19 o
  -5   1   4   825.36   885.61    61.17 o
  -3   1   4   671.11   716.77    33.12 o
  -1   1   4  2565.72  2581.55   105.39 o
   1   1   4   392.27   409.06    30.88 o
   3   1   4  1104.70  1027.65    46.27 o
   5   1   4  1833.42  2013.64    77.99 o
   7   1   4   103.76   132.29    30.67 o
   9   1   4   508.27   481.18    42.72 o
  11   1   4   999.24   998.17    65.54 o
 -18   2   4    10.60   122.79   114.97 <
 -16   2   4   717.50   982.09   118.61 o
 -14   2   4   544.30   457.79   139.44 o
 -12   2   4    95.37    85.27    61.40 <
 -10   2   4  2232.11  2361.06   113.32 o
  -8   2   4   825.23   937.50    86.67 o
  -6   2   4   608.16   591.06    36.13 o
  -4   2   4  1817.95  1736.14   102.94 o
  -2   2   4  1066.01  1026.43    73.00 o
   0   2   4   168.10   148.86    25.86 o
   2   2   4  3203.28  3040.07   122.68 o
   4   2   4   443.26   367.89    45.00 o
   6   2   4   831.08   732.61    48.17 o
   8   2   4   755.96   660.49    53.69 o
  10   2   4    49.29    34.11    43.86 <
 -17   3   4   335.43   331.59    59.45 o
 -15   3   4     5.99    12.67    42.88 <
 -13   3   4   790.32   797.41    58.93 o
 -11   3   4   404.47   445.61    35.93 o
  -9   3   4    48.56    64.81    23.13 <
  -7   3   4  1451.16  1594.10    54.73 o
  -5   3   4   961.65   988.67    35.13 o
  -3   3   4  1038.23  1061.03    35.15 o
  -1   3   4  2349.38  2447.06    61.11 o
   1   3   4    12.30    10.48    16.57 <
   3   3   4   690.54   644.41    28.79 o
   5   3   4  1150.54  1106.34    38.84 o
   7   3   4   136.55   118.41    21.47 o
   9   3   4   781.34   691.68    36.53 o
 -16   4   4   587.16   557.68    58.31 o
 -14   4   4   351.26   339.38    37.06 o
 -12   4   4   256.57   252.16    25.35 o
 -10   4   4  1321.93  1276.16    47.11 o
  -8   4   4   329.10   325.49    20.24 o
  -6   4   4   357.95   360.33    20.21 o
  -4   4   4  1703.59  1751.24    43.59 o
  -2   4   4   457.92   466.80    26.51 o
   0   4   4   449.72   460.47    24.55 o
   2   4   4  1524.87  1500.79    46.98 o
   4   4   4   241.58   212.94    21.52 o
   6   4   4   518.03   487.27    30.35 o
   8   4   4   822.44   694.60    41.06 o
 -15   5   4    10.77    33.62    32.15 <
 -13   5   4   310.99   246.31    34.97 o
 -11   5   4   506.46   475.33    31.56 o
  -9   5   4   170.17   152.76    26.10 o
  -7   5   4  1287.06  1233.28    43.78 o
  -5   5   4    75.62    79.18    17.54 o
  -3   5   4   419.46   421.24    25.57 o
  -1   5   4  1085.09  1008.40    41.44 o
   1   5   4    93.97    83.08    22.18 o
   3   5   4  1050.42  1011.33    44.34 o
   5   5   4   640.57   592.52    34.09 o
 -10   6   4   598.72   473.14    65.31 o
  -8   6   4   114.68    56.28    53.62 <
  -6   6   4   242.61   164.21    39.33 o
  -4   6   4  1023.68   926.30    58.90 o
  -2   6   4   120.56   125.47    29.72 o
   0   6   4   384.65   365.94    31.24 o
   2   6   4   692.29   588.62    35.33 o
 -10  -4   5   415.49   428.07    41.63 o
  -8  -4   5    24.52    33.38    28.02 <
  -6  -4   5  1015.27  1018.39    46.03 o
  -4  -4   5   471.12   497.50    32.54 o
  -2  -4   5   205.54   199.54    23.40 o
   0  -4   5  1065.58  1103.18    55.84 o
   2  -4   5   237.87   221.95    26.11 o
 -13  -3   5   481.19   549.15    65.39 o
 -11  -3   5    14.28     5.85    47.51 <
  -9  -3   5   954.29  1043.73    63.94 o
  -7  -3   5   282.41   313.56    46.48 o
  -5  -3   5   103.06   150.32    35.03 o
  -3  -3   5   523.06   558.65    36.16 o
  -1  -3   5   484.24   495.07    40.65 o
   1  -3   5   130.54   132.05    27.29 o
   3  -3   5  1152.30  1132.90    47.63 o
   5  -3   5    48.62    35.33    21.20 <
 -14  -2   5    28.95   108.17    91.59 <
 -12  -2   5   514.04   593.01   118.55 o
 -10  -2   5   338.09   355.22    79.40 o
  -8  -2   5    48.86     0.00    53.12 <
  -6  -2   5  1511.77  1851.38   117.81 o
  -4  -2   5   681.93   752.34    46.97 o
  -2  -2   5   677.06   823.48    64.34 o
   0  -2   5  1492.02  1382.38    75.35 o
   2  -2   5   129.61    97.21    42.41 <
   4  -2   5   251.04   256.55    52.62 o
   6  -2   5   853.04   788.89    67.45 o
 -15  -1   5   648.12   676.33   120.56 o
 -13  -1   5   447.14   536.24    86.84 o
 -11  -1   5   110.30    78.94    70.91 <
  -9  -1   5   926.84  1240.10    85.39 o
  -7  -1   5   410.45   396.64    45.84 o
  -5  -1   5   177.77   188.33    37.99 o
  -3  -1   5  1133.18  1260.56    60.72 o
  -1  -1   5   220.04   196.37    32.93 o
   1  -1   5   279.70   310.39    38.67 o
   3  -1   5   928.01   781.82    57.58 o
   5  -1   5   133.88    80.64    38.04 <
   7  -1   5   578.48   499.45    47.74 o
 -16   0   5    75.97    79.18    59.93 <
 -14   0   5    13.71    15.11    49.46 <
 -12   0   5   621.10   603.48   113.32 o
 -10   0   5   534.29   622.73    59.21 o
  -8   0   5   393.03   480.20    51.94 o
  -6   0   5  1580.01  1838.71    89.29 o
  -4   0   5   256.32   270.19    30.42 o
  -2   0   5   466.04   455.60    37.31 o
   0   0   5  2038.28  1865.26    95.46 o
   2   0   5   163.21   165.91    20.95 o
   4   0   5   912.90   826.41    47.20 o
   6   0   5   586.29   509.93    40.23 o
 -15   1   5   732.34   753.56   121.29 o
 -13   1   5   346.41   372.76    86.95 o
 -11   1   5   205.29   217.57    70.89 o
  -9   1   5   972.88  1132.66    85.71 o
  -7   1   5   277.98   363.50    45.88 o
  -5   1   5   281.10   260.93    37.80 o
  -3   1   5  1116.18  1036.66    61.28 o
  -1   1   5   141.33   120.36    32.43 o
   1   1   5   410.84   376.66    38.34 o
   3   1   5   898.64   950.42    56.29 o
   5   1   5    42.00    23.39    37.77 <
   7   1   5   623.86   587.65    47.87 o
 -16   2   5   109.95   144.96    43.83 o
 -14   2   5   116.46    97.70    91.12 <
 -12   2   5   521.75   579.85   119.55 o
 -10   2   5   177.21   180.29    80.40 <
  -8   2   5   193.55   189.30    53.60 o
  -6   2   5  1659.75  1726.64   119.86 o
  -4   2   5   250.43   135.22    47.13 <
  -2   2   5  1201.55  1003.53    64.47 o
   0   2   5  1201.79  1212.08    74.26 o
   2   2   5    16.77    18.76    42.39 <
   4   2   5   449.53   364.96    52.55 o
   6   2   5   847.37   756.73    67.28 o
 -13   3   5   292.69   322.57    55.02 o
 -11   3   5   225.74   168.35    50.25 o
  -9   3   5  1074.30  1042.27    62.76 o
  -7   3   5    44.31    80.89    33.85 <
  -5   3   5   324.75   291.39    26.41 o
  -3   3   5   562.91   566.45    36.77 o
  -1   3   5   172.30   168.84    27.78 o
   1   3   5   470.14   450.97    34.18 o
   3   3   5   862.34   800.09    44.41 o
   5   3   5     9.68     0.00    59.20 <
 -12   4   5   385.36   389.08    39.22 o
 -10   4   5   111.38   116.46    30.21 o
  -8   4   5   321.06   337.92    32.85 o
  -6   4   5   961.03   968.20    45.03 o
  -4   4   5    55.63    44.58    19.74 <
  -2   4   5   720.98   717.50    36.81 o
   0   4   5   957.25   919.47    46.98 o
   2   4   5     0.21    10.48    23.63 <
  -5   5   5   317.61   324.76    36.53 o
  -6   0   6    42.04    34.11    37.28 <
  -4   0   6   478.73   433.42    48.11 o
